# Supplementary material for: Rice pyramided line IRBB67 (Xa4/Xa7) homeostasis under combined stress of high temperature and bacterial blight
Source: Sci Rep. 2020 Jan 20;10:683. doi: 10.1038/s41598-020-57499-5 (PMC6971257; doi:10.1038/s41598-020-57499-5)
Supplement: Supplementary file 2 — Supplementary dataset. [file 41598_2020_57499_MOESM2_ESM.xlsx]

## Sheet: Table S3
Supplementary table 3: IR24 and IRBB67 differentially expressed genes between Xoo and mock inoculated under both temperature regimes (low and high)
Gene	Description	IR24Low_3hpi	IR24Low_72hpi	IR24Low_120hpi	IR24High_3hpi	IR24High_72hpi	IR24High_120hpi	IRBB67Low_3hpi	IRBB67Low_72hpi	IRBB67Low_120hpi	IRBB67High-3hpi	IRBB67High_72hpi	IRBB67High_120hpi
LOC_Os01g01019.1	expressed protein	3.14185	0.204127	-0.0130616	3.76736	-0.0367109	0.164949	4.68729	0.104226	0.254446	3.4368	0.103132	0.163732
LOC_Os01g01030.1	monocopper oxidase, putative, expressed	3.45704	0.00642522	-0.091864	2.0837	0.204183	-0.0500246	3.75315	0.163322	-0.015298	1.88733	-0.16415	0.423017
LOC_Os01g01390.1	expressed protein	-1.72208	0.207731	-0.402683	-1.84873	-0.198877	-0.144609	-1.59432	0.0180177	-0.325867	-2.05896	-0.381807	0.00856212
LOC_Os01g01840.1	helix-loop-helix DNA-binding domain containing protein, expressed	0.760044	0.197561	0.234453	1.30942	0.911464	1.40986	1.42707	0.396657	0.0909661	0.915034	2.3111	3.11223
LOC_Os01g01925.1	expressed protein	1.42872	0.0969855	0.322089	2.75596		0.156973	1.9945	-0.000648813		2.68448		0.0807661
LOC_Os01g02130.1	expressed protein	3.88745	0.554288	1.91018	4.65849	1.13951	0.355068	3.8881	-0.224158	0.427589	4.71267	1.29712	0.50465
LOC_Os01g02290.1	Ser/Thr receptor-like kinase, putative, expressed	4.78166	1.02126	0.948241	6.89749	1.17839	3.00028	4.69576	1.43291	0.417453	5.55385	0.452934	1.0025
LOC_Os01g02300.1	receptor kinase ORK10, putative, expressed	4.18007	0.641385	0.782843	5.00209	0.940879	1.86418	3.79985	1.18447	0.477745	5.2887	0.62526	0.749909
LOC_Os01g02350.1	receptor-like kinase ARK1AS, putative, expressed	2.02245	-0.298731	0.496187	2.12314	-0.0734706	0.533694	1.70068	0.108073	0.375427	1.57499	-0.0558759	0.301398
LOC_Os01g02360.1	resistance-related receptor-like kinase, putative, expressed	1.62107	-0.139278	0.814568	1.96318	0.117351	0.790503	1.80277	0.158298	0.358673	2.03968	-0.0968435	0.396085
LOC_Os01g02700.1	protein kinase domain containing protein, expressed	-1.187	-0.168476	-0.074096	-1.85276	-0.137969	-0.42471	-0.989579	-0.229608	-0.257283	-2.29011	-0.130862	-0.208205
LOC_Os01g02900.2	glycosyltransferase, putative, expressed	1.44022	-0.138818	0.539351	1.91753	0.606231	0.650919	1.72644	0.166981	0.166977	3.35472	-1.19212	0.494648
LOC_Os01g02990.1	hypothetical protein	-3.45781	0.276643	-0.831008	-2.37968	-0.095201	1.24276	-2.05988	-0.218129	-0.0635542	0.295537	-0.274691	0.224312
LOC_Os01g03030.2	alanyl-tRNA synthetase, putative, expressed	2.67751	1.43005	0.637342	3.11039	0.775128	0.787941	2.79272	1.3893	0.352694	2.58664	1.20773	0.299986
LOC_Os01g03080.1	expressed protein	1.99053	0.182464	0.303925	2.97354	0.394413	1.13512	2.48233	0.322661	0.142539	3.82223	0.21992	0.142158
LOC_Os01g03320.1	BBTI2 - Bowman-Birk type bran trypsin inhibitor precursor, expressed	-0.325171	-0.279038	-0.077746	-1.87048	0.0758622	1.76387	-0.620967	0.839824	-0.363246	-2.54349	0.466441	1.82938
LOC_Os01g03330.1	BBTI3 - Bowman-Birk type bran trypsin inhibitor precursor, expressed	-0.820144	-1.8227	0.160279	-2.26768	-0.145727	2.44126	-0.972229	-0.426543	-0.645415	-2.39277	-0.100317	0.991146
LOC_Os01g03340.1	BBTI4 - Bowman-Birk type bran trypsin inhibitor precursor, expressed	-0.608426	-1.15166	-0.266087	-2.56151	-0.114055	1.37947	-0.711465	-0.278792	-0.409455	-2.33601	0.0355121	0.710234
LOC_Os01g03360.1	BBTI5 - Bowman-Birk type bran trypsin inhibitor precursor, expressed	-1.29589	-0.482691	0.645425	-3.22777	0.371764	0.878828	-0.982508	0.537566	-0.463224	-2.83916	0.298416	0.287492
LOC_Os01g03680.1	BBTI8 - Bowman-Birk type bran trypsin inhibitor precursor, expressed	0.927487	0.339074	1.21952	-1.66151	1.46062	3.57697	0.092932	0.973699	0.168043	-0.994227	2.17615	2.56604
LOC_Os01g03690.1	TKL_IRAK_DUF26-lg.1 - DUF26 kinases have homology to DUF26 containing loci, expressed	3.24606	0.592341	0.539723	3.78556	0.653869	1.56767	3.07986	0.415734	0.67525	3.30724	0.732105	1.01017
LOC_Os01g03710.1	mannose-6-phosphate isomerase, putative, expressed	2.24057	0.498421	0.0622532	3.11818	0.352835	1.29729	2.16526	0.561559	0.667801	2.34319	0.247817	0.344524
LOC_Os01g03720.1	MYB family transcription factor, putative, expressed	-2.06864	-0.79964	-1.47361	-1.78236	-0.420126	0.0752816	-0.567705	-0.595551	-0.942696	-2.45457	-0.0165297	-0.0654138
LOC_Os01g03940.1	expressed protein	3.15176	0.258677	1.27933	2.56935	0.587796	0.407918	2.43572	-0.0534116	0.0382458	2.50081	1.13518	0.35827
LOC_Os01g03980.1	expressed protein	3.44934	-0.898425	-0.262486	3.23864	-0.406545	1.26394	3.11793	-1.42691	0.044548	4.10517	-0.256923	1.16168
LOC_Os01g04090.1	expressed protein	1.67185	0.0669861	0.210459	2.98127	0.0743595	0.195852	1.1379	0.233325	0.174417	2.88517	0.26024
LOC_Os01g04100.1	expressed protein	2.36349	-0.226972	0.295368	2.4761	-0.161053	1.05933	2.16393	-0.183938	0.228182	2.65855	0.150052	0.559828
LOC_Os01g04160.1	expressed protein	1.99957	-0.00774695	0.394524	3.33905	0.377694	1.43312	2.77773	0.0908066	0.434628	3.47491	0.937801	0.943359
LOC_Os01g04170.1	expressed protein	2.80361	-0.0228967	0.139379	4.49818	-0.00262401	0.329302	2.1912	-0.20975	0.0903809	4.64036	-0.0346853	-0.0766298
LOC_Os01g04210.1	DNA binding protein, putative	-2.51913	0.385553	0.0318283	-1.89067	0.197339	1.89116	-1.81765	0.253385	0.0876348	-1.71223	-0.031275	0.0892252
LOC_Os01g04230.1	inactive receptor kinase At2g26730 precursor, putative, expressed	3.06899	-0.597498	-0.210189	2.44929	-0.207563	0.583368	2.13468	-0.919238	-0.0228472	2.24131	0.608984	-0.102907
LOC_Os01g04280.1	calmodulin binding protein, putative, expressed	2.71929	1.15405	0.743683	4.77589	1.38006	1.62122	2.86136	1.10797	0.810518	4.76872	1.8572	1.03267
LOC_Os01g04330.1	OsCML16 - Calmodulin-related calcium sensor protein, expressed	2.15549	-0.182832	-0.585894	3.62959	0.623367	1.36803	1.67962	-0.105464	0.0942761	3.32618	0.602332	0.553568
LOC_Os01g04409.1	OsWAK1 - OsWAK receptor-like cytoplasmic kinase OsWAK-RLCK, expressed	1.6554	-0.0195025	0.45654	2.08949	0.207454	0.691802	1.72049	0.00319664	0.354085	1.63775	0.285494	0.27791
LOC_Os01g04440.1	conserved hypothetical protein	4.0992	-0.265227	0.612884	3.00516	-0.17803	0.939142	3.28982	0.103	0.498189	2.7824	-0.0466281	0.40971
LOC_Os01g04450.1	OsWAK2 - OsWAK receptor-like cytoplasmic kinase OsWAK-RLCK, expressed	2.16415	-0.0654531	-0.17074	1.73129	0.158953	-0.0264041	1.97201	0.336969	-0.0326217	1.09309	0.0606267	0.233994
LOC_Os01g04480.1	expressed protein	2.79821	-0.0915613	0.579116	2.90455	0.176351	0.284106	2.43513	-0.253734	0.393543	2.59264	0.465983	0.647862
LOC_Os01g04530.1	expressed protein	2.10956	-0.0302292	-0.00821752	2.48266	0.214565	0.108643	2.13224	-0.192869	-0.145107	1.9086	-0.0162738	-0.232621
LOC_Os01g04540.1	serine/threonine-protein kinase At1g18390 precursor, putative, expressed	2.21158	-0.118008	0.189713	1.7855	0.193875	0.389153	2.13094	-0.261156	0.376755	2.70867	0.0498847	0.184654
LOC_Os01g04550.1	expressed protein	2.9192	-0.318898	0.971629	1.64297	0.220386	1.03828	2.53653	0.0909938	0.439447	2.81905	0.335791	0.165703
LOC_Os01g04570.1	Ser/Thr protein kinase, putative, expressed	2.89664	-0.518981	0.879598	1.58853	0.553215	0.595372	2.76751	-0.536181	0.21939	1.8581	-0.186819	-0.270088
LOC_Os01g04570.2	Ser/Thr protein kinase, putative, expressed	1.17409	-0.398409	0.842272	0.790398	-0.484859	0.82428	0.972329	-0.304128	0.719585	2.11002	0.296744	0.318639
LOC_Os01g04580.1	Ser/Thr protein kinase, putative, expressed	1.71659	2.45739	1.12404	2.52405	0.938521	1.80738	2.12205	1.71793	1.55212	3.27289	1.30915	1.50243
LOC_Os01g04590.1	expressed protein	0.812153	-0.0617287	0.0992201	3.02592	0.495061	0.454947	0.511745	-0.23966	0.194066	2.61423	0.193401	0.400862
LOC_Os01g04620.1	transposon protein, putative, unclassified, expressed	2.13251	-0.414561	1.17994	3.12463	-0.232499	1.2644	2.46495	0.804194	0.366638	3.56081	-0.111574	0.58983
LOC_Os01g04620.2	transposon protein, putative, unclassified, expressed	3.21307	-0.620755	0.431902	4.75083	0.422752	2.5761	4.66105	1.64827	-0.130888	5.92672	0.0806151	0.815931
LOC_Os01g04620.3	transposon protein, putative, unclassified, expressed	5.69739	-0.796536	1.86765	5.10732	-0.544629	2.19643	4.95853	0.243713	0.71363	7.17597	-0.41841	0.495592
LOC_Os01g04670.1	expressed protein	2.61926	0.396149	-0.729356	2.34475	0.135667	0.416985	2.21222	0.602892	0.702739	1.48458	-0.0243474	0.319595
LOC_Os01g04750.1	B3 DNA binding domain containing protein, expressed	2.00377	-0.737789	0.15183	2.74566	-0.939167	0.338196	2.32373	-0.773278	0.692063	4.14845	0.131554	-0.219989
LOC_Os01g04880.2	retrotransposon protein, putative, unclassified, expressed	0.161571	-0.298164	0.0583304	2.04231	-0.148148	-0.314062	0.425471	0.0309032	-0.214445	0.827923	-0.307995	-0.330118
LOC_Os01g04950.3	peptide transporter PTR2, putative, expressed	-1.78963	-0.399239	-0.74436	-1.7104	-0.449933	-0.194919	-2.14277	-0.505021	0.101129	-2.23716	-0.449485	-0.168319
LOC_Os01g04950.4	peptide transporter PTR2, putative, expressed	-1.7578	-0.313149	0.137399	-1.09972	0.0423434	1.06631	-2.05986	-0.364646	-0.116668	-1.11339	-0.561611	0.25607
LOC_Os01g05260.1	hypothetical protein	4.17662	0.259512		3.514	0.10986		5.10957	0.153846	0.0903809	4.28511	0.148224
LOC_Os01g05370.1	retrotransposon protein, putative, unclassified	7.20148	0.270396	0.273928	6.86024	0.202332	0.532611	5.06875	0.338992	0.0929645	6.219	0.147594	0.138304
LOC_Os01g05500.1	zinc finger protein, putative, expressed	-2.14122	0.385486	-0.354	0.587642	-0.53637	-1.40526	0.442814	-0.833966	-0.569291	0.367206	-0.168939	-1.39435
LOC_Os01g05660.2	expressed protein	2.37236	-0.0541656	-0.829342	3.08655	0.25664	1.00752	2.0124	-1.06533	0.109563	3.13638	-0.977029	0.436598
LOC_Os01g05660.3	expressed protein	1.34098	-0.277553	0.956716	1.57895	-0.31544	1.26109	0.658137	0.736392	-0.648031	2.22613	0.770694	0.328716
LOC_Os01g05710.1	expressed protein	2.33473	-0.47099	0.428699	1.46075	0.244061	-0.299027	2.92843	-0.130707	0.0665662	1.60812	0.0837692	-0.401227
LOC_Os01g06090.1	expressed protein	2.33792			1.27967			3.63539			2.44733
LOC_Os01g06220.1	gibberellin receptor GID1L2, putative, expressed	7.35117	2.56724	0.639683	8.21456	0.482604	0.675001	8.60856	2.19231	0.830265	8.60735	0.453848	-0.000739745
LOC_Os01g06240.1	protein kinase, putative, expressed	1.3544	0.127705	0.153886	2.28781	0.198767	1.29754	2.214	0.190009	0.5135	2.02591	0.142513	0.327724
LOC_Os01g06320.1	MYB family transcription factor, putative, expressed	8.83008	1.89358	0.883001	9.36115	0.659651	1.99337	9.47023	1.91751	0.841397	9.30029	1.28406	0.185756
LOC_Os01g06340.1	expressed protein	2.50281	0.321369	0.192812	3.56493	0.397184	0.072682	3.22086	0.755905	0.236816	2.65908	0.17941	0.152288
LOC_Os01g06350.1	hypothetical protein	4.80465	0.0992315		4.70297	0.0575763	0.156973	4.92854	0.092742		5.3414
LOC_Os01g06360.1	transposon protein, putative, unclassified	5.5012	0.0409596	0.0697266	6.44946	-0.0660297	-0.014577	4.81202	0.185935		6.55084	-0.073194	0.0807661
LOC_Os01g06370.1	hypothetical protein	2.63785			1.99855	-0.0660297	-0.165262	1.9018	0.122088	0.0903809	3.29012	-0.0466266
LOC_Os01g06380.1	hypothetical protein	3.90124	0.0827863		4.3095			4.02641	0.0961472		4.34288
LOC_Os01g06390.1	hypothetical protein	3.05305		-0.00364538	3.35349			3.95798	0.0961472		3.40407	-0.0854901
LOC_Os01g06400.1	expressed protein	2.07865	0.0827863		1.91793		0.161013	3.51576		0.105473	2.24957		0.105549
LOC_Os01g06410.1	hypothetical protein	3.93119		0.118151	3.67806		0.186544	3.44895		-0.0844897	3.9389	-0.0328944
LOC_Os01g06420.1	hypothetical protein	3.93357			4.34604		-0.166574	4.64466		0.0903809	4.72762	0.0758027	-0.0756944
LOC_Os01g06440.1	expressed protein	3.2401	0.111289	0.205033	1.1222	-0.0660297	-0.014577	3.13858		0.00901993	3.5499	-0.211046	0.0807661
LOC_Os01g06450.1	glycosyltransferase family 43 protein, putative, expressed	3.83295	0.509702	0.188158	3.55048	-0.021391	0.350168	4.27703	0.904575	0.378235	3.77743	0.244662	0.174494
LOC_Os01g06560.1	transcription factor HBP-1b, putative, expressed	2.50479	-0.361858	-0.495529	2.63614	0.165416	0.294428	2.02416	-0.631089	-0.266309	0.557278	0.451296	0.696025
LOC_Os01g06590.2	zinc finger, C3HC4 type domain containing protein, expressed	0.614658	-0.138805	0.178677	2.16649	0.43947	0.70061	1.1865	0.470612	-0.376811	2.08488	0.48532	0.507476
LOC_Os01g06590.3	zinc finger, C3HC4 type domain containing protein, expressed	1.54927	-0.0158609	-0.790483	3.83244	-0.0703703	1.10402	1.69871	-0.756212	0.478291	1.7979	-0.532131	-0.177409
LOC_Os01g06600.2	glutaryl-CoA dehydrogenase, mitochondrial precursor, putative, expressed	1.81971	-0.860276	-0.0226073	0.278853	-0.003574	2.13286	-0.279783	-0.114627	0.283036	0.0809763	0.731912	-0.163469
LOC_Os01g06630.1	small hydrophilic plant seed protein, putative, expressed		-0.108456	-0.0637678		0.107713	2.18924	-0.194361	-0.00771816	0.0167861	-0.423023	0.302649	0.427668
LOC_Os01g06640.2	basic helix-loop-helix, putative, expressed	-1.26641	0.280585	-0.522406	-0.681519	0.392003	-0.314871	-1.56125	0.408541	0.397901	-2.05045	0.0592601	-0.430618
LOC_Os01g06640.3	basic helix-loop-helix, putative, expressed	-1.95038	0.325648	-0.438768	-2.03121	-0.000994796	-0.440561	-1.5485	0.716752	0.446516	-1.655	0.0289733	-0.48289
LOC_Os01g06730.1	verticillium wilt disease resistance protein, putative, expressed	4.0907	2.19067	2.04306	3.64009	1.18806	1.82958	3.61227	2.05831	1.40964	3.83491	1.01085	0.518081
LOC_Os01g06760.1	verticillium wilt disease resistance protein Ve2, putative	0.586275	0.219914	2.11288	0.467048	0.467699	-0.45938	0.437796	-0.730115	0.310356	-0.423023	0.412169	0.443783
LOC_Os01g06870.1	resistance protein SlVe1 precursor, putative, expressed	2.74204	-0.337431	-0.000392033	2.15917	0.00186405	-0.621867	2.7676	0.00401734	0.0135143	3.0482	-0.0805717	0.161119
LOC_Os01g06890.1	leucine-rich repeat family protein, putative	-2.00926	0.51194	0.0138737	-0.193278	1.01511	1.4253	-1.26844	0.321199	0.314077	0.172157	0.953086	1.23861
LOC_Os01g07120.1	AP2 domain containing protein, expressed	1.13431	0.029631	0.16552	2.27692	0.164545	1.35324	0.593018	-0.220754	0.499132	2.6829	0.999653	1.14178
LOC_Os01g07120.2	AP2 domain containing protein, expressed	0.655681	0.286191	-0.234888	2.01149	0.276832	1.39132	0.924993	0.454317	0.363458	1.95386	0.231675	0.615413
LOC_Os01g07160.1	OsFBX3 - F-box domain containing protein	3.40661			2.40746	0.0566141		4.57958		0.0903809	3.20693
LOC_Os01g07240.1	expressed protein	1.05949	-0.0509516	0.495856	1.96487	0.0175846	-0.178023	1.53324	0.131709	0.648217	2.21347	-0.0328852	0.441295
LOC_Os01g07390.1	zinc finger, C3HC4 type family protein, expressed	1.39769	0.429236	0.589555	1.98605	0.882653	1.02152	1.75675	0.602311	0.852665	2.30523	0.67544	0.798207
LOC_Os01g07800.1	thiol-disulphide oxidoreductase DCC, putative, expressed	-0.41629	-1.18084	-0.285289	-2.83033	0.0415397	-0.506209	0.463686	-0.474502	-1.5396	-0.318118	-0.267033	-0.0678734
LOC_Os01g07870.1	ABC transporter family protein, putative, expressed	4.08932	-0.015692	0.418387	5.15381	0.0322225	0.174846	4.61498	0.0793574	0.313204	5.19798	0.0878868	0.032603
LOC_Os01g07990.1	retrotransposon protein, putative, unclassified	-0.875998	-0.696259	-0.687386	-0.783586	0.0844708	0.150532	-1.10786	-0.58532	-0.780347	-2.0299	0.322742	-0.132678
LOC_Os01g08020.1	boron transporter protein, putative, expressed	-0.0520349	-0.852951	-1.0586	0.310155	-0.886112	-2.12998	0.862881	-1.04363	-0.779414	0.449828	-0.850518	-1.90193
LOC_Os01g08220.1	gibberellin 3-beta-dioxygenase 2-2, putative, expressed	-1.69952	0.0449783	-1.18017	-1.32177	-0.643753	-0.690296	-2.28778	0.0715455	-0.391781	-1.56706	-0.473295	-1.06008
LOC_Os01g08320.1	OsIAA1 - Auxin-responsive Aux/IAA gene family member, expressed	3.8894	-0.360037	-0.399315	3.20565	-0.882589	-0.805793	3.1268	-0.388525	-0.559781	2.71559	-0.601084	-0.573535
LOC_Os01g08340.1	zinc finger family protein, putative, expressed	2.13674	0.488287	0.535319	2.40362	0.407797	0.222556	2.22019	0.81147	0.219328	1.73538	0.24034	0.0937256
LOC_Os01g08380.1	transferase family protein, putative, expressed	-0.222144	-0.742105	0.951314	-0.778826	0.129471	2.08334	0.369828	0.01022	0.502361	1.36451	0.197741	0.400724
LOC_Os01g08470.1	retrotransposon protein, putative, unclassified, expressed	0.843469	0.667724	0.0294346	2.39172	0.51697	1.00163	0.895995	0.417424	0.281529	2.41756	0.89814	0.653265
LOC_Os01g08690.1	holocarboxylase synthetase, putative, expressed	1.85236	-0.155776	-0.484948	2.4517	-0.162083	0.165709	2.08649	-0.107105	-0.45882	2.26005	-0.185592	-0.286179
LOC_Os01g08780.1	endonuclease/exonuclease/phosphatase family domain containing protein, expressed	1.37188	0.0300366	0.322687	2.00378	0.273144	1.3685	0.764359	-0.106352	0.192392	1.69716	0.948054	1.66527
LOC_Os01g08860.1	hsp20/alpha crystallin family protein, putative, expressed	1.52072	0.937746	-0.783957	1.56434	1.18987	1.30069	0.997114	0.362971	-0.194801	2.1781	1.07752	0.404629
LOC_Os01g09080.1	WRKY DNA-binding domain containing protein, expressed	1.848	0.926523	1.93818	2.60336	0.504319	3.34978	1.76968	1.99207	1.13979	3.75347	0.560332	1.02853
LOC_Os01g09100.1	OsWRKY10 - Superfamily of TFs having WRKY and zinc finger domains, expressed	2.68166	0.0189483	0.895975	2.6576	0.407101	1.03565	2.12188	0.218171	0.841416	2.4729	0.750011	0.597323
LOC_Os01g09220.1	transposon protein, putative, CACTA, En/Spm sub-class, expressed	4.1049	2.83275	0.792414	7.1834	2.15124	2.87786	4.86832	2.05271	1.41729	6.85913	2.48049	2.23477
LOC_Os01g09320.1	NADP-dependent malic enzyme, chloroplast precursor, putative, expressed	1.58905	-0.323198	-0.0381032	2.15132	-0.158509	-0.393706	1.94288	-0.232929	-0.399294	1.75095	-0.151902	-0.183814
LOC_Os01g09450.1	OsIAA2 - Auxin-responsive Aux/IAA gene family member, expressed	2.22112	-0.164024	0.198333	2.12761	-0.199605	0.449505	1.7611	-0.158097	-0.0491107	1.50718	-0.0852021	0.131695
LOC_Os01g09450.2	OsIAA2 - Auxin-responsive Aux/IAA gene family member, expressed	2.09287	-0.630417	0.0424064	1.9881	-0.518865	0.982068	2.39973	-0.235919	0.13566	2.792	-0.130372	0.449678
LOC_Os01g09620.1	zinc finger/CCCH transcription factor, putative, expressed	0.664069	-9.27089e-05	-0.318173	2.17484	-0.280369	0.0785641	1.79673	0.234219	-0.13585	2.48683	-0.429158	0.0415793
LOC_Os01g09770.1	expressed protein	2.29568	1.21583	0.310688	3.44777	0.664305	0.80529	2.65854	0.813364	0.423934	3.40113	0.512278	0.574662
LOC_Os01g09790.1	IQ calmodulin-binding motif domain containing protein, expressed	2.09315	-0.280046	0.354783	1.79337	-0.0648475	0.140864	1.30386	0.172128	0.153386	1.14329	-0.0710068	-0.234095
LOC_Os01g09800.1	BTBA1 - Bric-a-Brac,Tramtrack, Broad Complex BTB domain with Ankyrin repeat region, expressed	1.52036	0.0903263	0.487971	2.41186	-0.0577212	0.544741	1.69091	0.0346548	0.47411	2.22596	-0.109777	0.693828
LOC_Os01g09810.1	uncharacterized UPF0114 domain containing protein	3.33673	0.0827863	0.120553	5.20102		0.156973	1.99865	0.123999		3.51506	0.0608124
LOC_Os01g09870.1	expressed protein	3.81228	0.82718	0.415389	4.93699	0.983761	1.80487	3.81449	0.592438	0.359658	4.45654	0.754757	0.528879
LOC_Os01g09990.1	helix-loop-helix DNA-binding domain containing protein, expressed	1.16591	0.430114	3.13486	8.52731	0.885808	5.03357	3.30452	0.744014	1.58618	8.26661	1.08797	2.07999
LOC_Os01g09990.2	helix-loop-helix DNA-binding domain containing protein, expressed	2.3805	0.784797	1.03536	3.45882	0.0382964	1.80288	2.2632	1.30279	1.23052	4.30593	0.432512	0.704126
LOC_Os01g10180.1	avr9/Cf-9 rapidly elicited protein 146, putative, expressed	-0.122973	0.603007	0.537956	-0.768068	0.2348	2.4721	0.158021	0.675758	0.306235	0.837866	0.282136	0.193774
LOC_Os01g10290.1	autophagy-related protein 3, putative, expressed	-0.249043	0.69192	-0.535305	0.148494	0.642059	-0.809051	-2.56804	-0.278112	0.265577	0.691825	0.861438	0.367452
LOC_Os01g10440.1	xylosyltransferase, putative, expressed	1.71332	-0.398932	0.0933403	2.91919	-0.1675	0.795048	1.17711	0.592175	0.391345	1.80713	0.162138	-0.0312963
LOC_Os01g10520.1	expressed protein	1.12808	-0.295788	0.769313	1.58773	0.226333	0.501517	1.22611	-0.217392	0.483165	2.03157	0.0633408	-0.0558206
LOC_Os01g10580.1	B-box zinc finger family protein, putative, expressed	2.00494	0.440872	0.259814	2.33734	0.52482	1.35239	1.66068	0.276192	0.736793	3.06738	0.737217	1.20809
LOC_Os01g10590.1	osFTL8 FT-Like8 homologous to Flowering Locus T gene; contains Pfam profile PF01161: Phosphatidylethanolamine-binding protein, expressed	-1.416	-0.00135513	0.115364	-2.68459	0.0997937	0.846206	-0.501595	-0.225567	-0.0844897	-0.889362	-0.0588826	0.649518
LOC_Os01g10640.1	expressed protein	2.08149	-1.40181	-0.44639	3.34516	-0.669996	0.470553	1.90007	-0.850499	-0.630026	3.54622	-0.540926	0.0719832
LOC_Os01g10830.1	carnitine racemase like protein, putative, expressed	2.44486	-0.042301	0.231042	2.30784	0.173898	-0.0931373	2.48111	0.3763	0.0843059	2.24387	0.170516	-0.169494
LOC_Os01g10890.1	CAMK_KIN1/SNF1/Nim1_like.8 - CAMK includes calcium/calmodulin depedent protein kinases, expressed	-1.6568	-0.190116	-0.476537	-1.81607	-0.125919	-0.782601	-1.71164	-0.161083	-0.68248	-2.47213	-0.214001	-0.200105
LOC_Os01g10900.2	MRH1, putative, expressed	0.0792915	0.295244	-0.146122	-2.20595	0.587883	0.734056	-0.277066	0.628769	0.117577	-0.921061	-0.0113097	0.0836885
LOC_Os01g11130.1	RNA recognition motif containing protein, putative, expressed	2.10677	-0.0436502	-0.345166	2.88027	0.0840148	-0.246645	1.38615	-0.0740439	-0.0300822	1.36807	0.0183871	-0.0756944
LOC_Os01g11150.1	gibberellin 2-beta-dioxygenase, putative, expressed	2.27653	0.375199	-0.159752	2.84473	-0.106882	1.50336	2.55205	0.715174	0.269331	3.13499	-0.312436	0.878899
LOC_Os01g11340.1	cytochrome P450, putative, expressed	2.11962	0.0249395	0.011375	1.46396	-0.00676154	0.591713	1.47736	-0.0048789	0.206237	1.07876	0.205027	0.3295
LOC_Os01g11430.1	expressed protein	0.888544	0.0531889	-0.234097	0.740853	-0.0620361	0.391542	2.03972	-0.195601	0.255194	2.85095	0.00457757	-0.0188938
LOC_Os01g11460.1	zinc finger, C3HC4 type domain containing protein, expressed	1.247	1.17995	1.68073	0.963415	0.350045	2.19008	1.21799	1.13071	0.528096	1.57961	0.181663	0.778871
LOC_Os01g11520.1	RING-H2 finger protein, putative, expressed	3.40375	0.271403	1.36069	4.44473	0.237473	1.17052	3.69458	1.06637	0.96866	4.73775	0.797936	0.852834
LOC_Os01g11660.1	GDSL-like lipase/acylhydrolase, putative, expressed	-0.348797			-3.40902		0.161013
LOC_Os01g11810.1	powdery mildew resistant protein 5, putative, expressed	2.2184	0.211352	0.776433	1.06186	-0.255074	0.00598511	1.22947	-0.404811	0.262548	1.26849	0.0182419	0.213143
LOC_Os01g11810.2	powdery mildew resistant protein 5, putative, expressed	2.73367	-0.256544	-0.0581073	0.719792	-0.177209	0.0178865	2.59842	-0.770651	-0.238919	1.44427	-0.510291	-0.0405811
LOC_Os01g11946.2	ABC transporter, ATP-binding protein, putative, expressed	0.911682	-0.22902	-0.262937	2.00519	-0.0184861	-0.105191	1.33983	-0.515856	-0.534993	0.647035	-0.0205782	-0.262458
LOC_Os01g12320.3	GDSL-like lipase/acylhydrolase, putative, expressed	2.08593	-0.228507	0.942882	1.89309	0.123455	0.0122107	0.0285247	-0.427565	-0.157058	-0.738171	0.54342	-0.0021795
LOC_Os01g12440.1	AP2 domain containing protein, expressed	1.73179	1.34843	1.25224	2.86366	0.514866	1.05009	2.24662	0.979869	0.889954	3.83221	0.797929	0.438054
LOC_Os01g12470.1	mitochondrial carrier protein, putative, expressed	1.72559	0.00641418	-0.11231	2.37035	-0.00522586	0.113643	2.0003	0.0770126	-0.178113	2.12212	0.0103732	-0.0477407
LOC_Os01g12580.1	late embryogenesis abundant protein, putative, expressed	-0.206205	-1.51152	-0.557247	-0.130777	0.376727	0.295272	0.781103	-2.02202	-0.331215	0.339886	1.66334	0.693572
LOC_Os01g12660.1	AAA-type ATPase family protein, putative, expressed	1.54803	-0.763023	-1.08074	0.342505	0.832149	1.60002	2.56723	-1.30458	-0.725859	1.42842	1.09251	0.735778
LOC_Os01g12680.3	C4-dicarboxylate transporter/malic acid transport protein, expressed	-1.23691	-0.695072	-0.291583	-0.640333	-0.143893	-1.27969	-2.09741	-0.557375	-0.33271	-1.68904	-0.586545	-0.839187
LOC_Os01g12690.1	plant-specific domain TIGR01568 family protein, expressed	6.29171	0.494795	-0.0579831	8.13375	0.241652	0.664054	6.86667	0.762021	0.494086	7.83219	-0.179667	0.259896
LOC_Os01g12730.1	ras-related protein, putative, expressed	0.637547	0.154326	-0.025498	1.91194	-0.0644981	-0.132336	1.18902	0.104904	-0.0438692	2.25164	-0.107971	-0.120885
LOC_Os01g12790.1	receptor protein kinase, putative	2.68185	0.288056	0.401435	2.33073	0.323255	1.43194	2.96393	0.383759	0.22516	2.4687	-0.488355	0.280008
LOC_Os01g12810.1	retrotransposon protein, putative, unclassified, expressed	-0.206142	-0.63984	-0.222975	-1.71164	-1.26694	-2.56185	-0.180806	-0.427326	-0.0175622	-0.467135	-0.966363	-1.03648
LOC_Os01g12810.5	retrotransposon protein, putative, unclassified, expressed	-2.47376	-0.789397	-1.72507	-2.16227	-0.026997	-0.676588	-1.69396	-0.382453	-1.26945	-1.38413	-0.346777	-0.276538
LOC_Os01g12820.1	harpin-induced protein, putative, expressed	-2.00631	0.172215	-0.161315	-0.728031	0.321605	1.34078	-1.49491	0.224241	-0.188841	0.328817	0.332128	0.748336
LOC_Os01g12900.1	ras-related protein, putative, expressed	-0.703283	-0.610153	-0.761787	-1.82969	-0.267597	-0.370764	-0.671318	0.0332964	-0.242484	-2.02708	-0.136702	-0.0603592
LOC_Os01g12920.1	thioesterase family protein, putative, expressed	1.70841	-0.305712	-0.934115	2.00096	0.436783	-0.520978	1.52008	-0.221205	-0.711154	1.05147	0.467218	-0.402701
LOC_Os01g13490.1	expressed protein	0.571908	-0.226275	0.211752	1.8013	-0.319089	-0.0740351	0.657538	-0.0418698	-0.0863421	2.05454	-0.43557	0.0903711
LOC_Os01g13610.1	isoflavone reductase homolog IRL, putative, expressed	-0.582884	0.00496518	4.55876	1.05879	2.40272	2.01699	1.0012	0.961634	2.49496	0.540409	3.11616	0.215141
LOC_Os01g13690.1	ligA, putative, expressed	-1.29334	-0.789281	-0.773895	-1.67884	-0.575378	-0.834597	-1.2962	-0.90142	-0.415435	-2.03632	-0.398167	-0.442369
LOC_Os01g13690.2	ligA, putative, expressed	-2.37125	-0.971753	-0.827687	-2.20274	-0.563248	-0.826476	-2.14203	-1.05504	-0.604057	-2.55346	-0.302577	-0.440854
LOC_Os01g13950.1	OsGrx_A1 - glutaredoxin subgroup III, expressed	1.91602	0.754609	1.32335	3.53469	0.743878	0.7081	1.83812	0.603445	0.373147	4.32353	0.321472	0.0718362
LOC_Os01g14080.1	lipase class 3 family protein, putative, expressed	2.88404	0.634891	-0.0699304	3.62711	0.304555	0.338055	2.91634	0.387442	0.243496	3.05383	-0.00498319	0.0203128
LOC_Os01g14100.2	BT1 family protein, putative, expressed	1.1536	-0.757634	0.126062	1.90276	0.25478	0.474472	0.641205	-0.144898	0.630026	2.78197	0.00791596	0.270074
LOC_Os01g14110.1	expressed protein	1.36488	0.0128452	0.354184	2.20099	0.152736	0.291119	1.62775	0.321773	0.201202	1.86949	0.128494	0.162826
LOC_Os01g14130.1	expressed protein	1.98321	-0.081216	-0.0450486	2.41952	0.0852952	0.502908	2.26483	0.672615	0.286136	1.89823	-0.0958322	-0.0238423
LOC_Os01g14430.1	DNA binding protein, putative, expressed	2.23198	-0.105356	0.882096	3.42603	0.222093	1.07504	3.00976	0.224355	0.112755	2.83176	0.470621	0.0570243
LOC_Os01g14440.1	OsWRKY1v2 - Superfamily of TFs having WRKY and zinc finger domains, expressed	2.69223	1.19028	0.824992	4.68908	0.922308	2.01808	2.9648	1.44823	0.8611	4.15608	1.06749	1.7631
LOC_Os01g14490.1	retrotransposon protein, putative, unclassified	4.1257	1.55245	0.246996	5.48224	0.826198	1.95706	4.08318	1.63214	0.896342	5.45586	1.25837	1.01278
LOC_Os01g14630.1	polyprenyl synthetase, putative, expressed	1.3587	-0.555455	1.60296	0.846598	1.4434	2.29225	1.84488	-2.02645	0.539517	1.74274	1.39681	0.817252
LOC_Os01g14980.2	RPA3 - Putative single-stranded DNA binding complex subunit 3, expressed	0.642308	-0.166168	0.75803	-2.80907	-0.901781	0.23778	1.1054	-0.285316	0.012575	0.443726	0.36324	0.00144005
LOC_Os01g15100.1	hypothetical protein	3.06327	0.17773	0.527125	2.03365	0.0733482	-0.0299071	2.86749	-0.151053	-0.0174074	2.71355	0.721634	0.23486
LOC_Os01g15130.1	hydrolase, alpha/beta fold family domain containing protein, expressed	1.67909	0.253763	0.123239	3.0842	0.305943	0.595085	2.56362	0.259216	0.0551829	3.70675	0.241825	0.206771
LOC_Os01g15229.1	hypothetical protein	2.79874			4.08526	-0.0038235	0.161013	3.29745			4.66501	0.0334842	-0.0766298
LOC_Os01g15250.1	expressed protein	3.22378	0.235508	-0.261534	3.62447	0.0651623	0.548037	3.32915	0.11915	-0.0388991	3.56297	0.49706	0.234912
LOC_Os01g15270.1	expressed protein	1.12842	-0.574641	0.106032	1.88811	-0.166589	0.609538	1.08366	-0.343248	-0.144504	2.0063	0.0394159	0.0535811
LOC_Os01g15640.1	no apical meristem protein, putative, expressed	3.37564	0.514577	0.239253	5.12128	0.520862	0.977711	3.62122	0.396258	0.225891	5.16109	0.471438	0.5035
LOC_Os01g15900.1	expressed protein	1.62291	-0.315464	-1.09458	2.58733	-0.0506672	0.033284	2.24292	-0.307679	-0.978505	2.06335	0.049106	-0.515692
LOC_Os01g15970.1	expressed protein	2.64613	0.482746	0.324896	1.41443	0.060038	-0.521143	2.47521	0.404048	0.269501	2.05847	-0.252534	-0.617226
LOC_Os01g16030.3	ADP-ribosylation factor, putative, expressed	-1.76419	0.161282	0.60991	-1.06752	-0.060604	0.961472	-2.16987	0.924731	0.377338	-1.73978	0.327497	-0.00694206
LOC_Os01g16030.4	ADP-ribosylation factor, putative, expressed	-0.896752	0.365431	0.556785	-2.66954	0.650795	0.116508	-0.181871	-0.326108	0.633076	-2.14474	0.152475	0.0835128
LOC_Os01g16110.2	la domain containing protein, putative, expressed	-0.292004	0.889985	0.228031	-0.51968	0.845658	0.199339	0.0878156	2.06053	0.394268	-0.585013	-0.619618	0.56915
LOC_Os01g16170.2	PQ loop repeat domain containing protein, expressed	-0.94667	0.78498	-0.541357	-0.846974	-0.474858	1.32243	2.28829	0.442971	-0.48235	0.882499	-0.206621	-0.925497
LOC_Os01g16200.1	serpin domain containing protein, putative	3.65748	0.493742	0.331384	2.78919	-0.00303273	0.451026	4.65924	0.520947	0.211766	3.5306	0.0435683	0.160161
LOC_Os01g16310.1	glycosyl hydrolase, family 31, putative, expressed	1.6924	-0.209794	-0.661197	2.08468	0.249398	0.954511	1.68456	-0.0257004	0.398711	1.55569	0.250936	0.823982
LOC_Os01g16350.2	hydroxymethylglutaryl-CoA lyase, putative, expressed	0.233776	0.263163	0.324026	1.81732	0.448273	0.293755	1.20654	-0.236173	0.477926	2.14027	-0.167697	0.528991
LOC_Os01g16414.4	actin, putative, expressed	-1.92923	-0.159767	-0.760481	-1.57316	-0.22204	-1.04493	-1.22192	-0.299444	-0.496959	-2.06646	-0.507903	-0.519009
LOC_Os01g16450.1	peroxidase precursor, putative, expressed	0.970833	0.69716	0.629941	1.88577	0.227463	0.77856	1.47703	0.631371	0.871904	2.39513	0.044292	0.689992
LOC_Os01g16460.1	hypothetical protein	0.812706	0.0116002	-0.213215	1.74475	0.0574515	-0.014577	1.39372	0.00350183	0.038779	2.21015	-0.182093	0.149429
LOC_Os01g16620.1	expressed protein	0.910612	0.258692	0.485178	1.664	0.312826	0.711766	1.36756	0.567521	0.241114	2.48042	0.0531796	0.180824
LOC_Os01g16620.2	expressed protein	0.0661658	0.243783	0.0209562	1.48573	0.206328	0.106924	1.17435	0.472443	0.316313	2.35251	-0.362371	0.161062
LOC_Os01g16930.1	presenilin, putative, expressed	2.32257	0.250995	0.00817376	2.83437	0.105593	0.168367	2.52235	0.213987	0.123888	2.83436	0.101534	0.0690725
LOC_Os01g17050.1	VQ domain containing protein, putative, expressed	5.08738	0.552016	-0.644911	5.13586	0.653886	0.559693	4.67393	-0.0196894	0.155777	4.87521	0.643148	0.0664244
LOC_Os01g17070.1	OsDegp1 - Putative Deg protease homologue, expressed	1.57889	0.436564	0.0536521	1.48471	-0.0626371	0.11552	2.16804	0.188073	-0.146138	1.85073	-0.665468	-0.122742
LOC_Os01g17070.2	OsDegp1 - Putative Deg protease homologue, expressed	2.54741	-0.0494249	-0.0486384	2.73436	-0.277388	0.0233204	2.60812	0.086067	0.067566	2.30018	0.148929	-0.107225
LOC_Os01g17160.1	OsSubt1 - Putative Subtilisin homologue, expressed	2.70104	-0.2806	-0.394376	1.55938	-0.0443229	-0.56739	2.74374	-0.140206	-0.780639	0.730257	-0.250719	-0.138135
LOC_Os01g17330.1	eukaryotic translation initiation factor 6, putative, expressed	8.58952	2.41299	2.28149	10.7236	1.61327	2.59229	8.95588	2.6427	1.82378	10.4753	1.18019	1.55337
LOC_Os01g17330.2	eukaryotic translation initiation factor 6, putative, expressed	5.87968	0.635124	1.03267	7.15447	-0.0786515	0.843238	6.19671	0.305629	0.613867	6.47068	-0.217548	0.882576
LOC_Os01g18100.1	OsRhmbd3 - Putative Rhomboid homologue, expressed	1.64265	0.0893992	-0.599081	2.10909	-0.147316	-0.178571	1.47853	0.125172	-0.771834	2.13784	-0.192586	-0.756712
LOC_Os01g18120.1	cinnamoyl CoA reductase, putative, expressed	-2.47446	-0.474746	-0.35456	-0.236413	-0.0239512	-0.294262	-0.484075	-0.63005	-0.0772343	-0.99633	-0.117135	-0.124966
LOC_Os01g18170.1	Cupin domain containing protein, expressed	3.84312	0.265641		3.23193	0.0575763	0.156973	3.48035	0.318265	0.0903809	2.74925	0.027821
LOC_Os01g18220.1	expressed protein	0.144525	0.651798	-0.453392	2.52332	0.344046	0.764323	0.472617	0.835716	0.609109	2.33372	0.17501	0.828375
LOC_Os01g18370.1	hypothetical protein	1.03875	0.0827863		2.98373	0.0575763		1.26825	0.111741		2.75438	-0.0732028
LOC_Os01g18800.5	CAMK_KIN1/SNF1/Nim1_like.9 - CAMK includes calcium/calmodulin depedent protein kinases, expressed	-1.13901	-0.262194	0.617824	-0.542998	0.0538318	0.0577215	-0.98106	0.167012	0.100182	-1.99425	-0.0371599	-0.620164
LOC_Os01g18850.2	OsSPL1 - SBP-box gene family member, expressed	2.16159	-0.0133182	0.855428	2.58482	-0.0763659	0.493116	1.81494	0.255876	0.907942	2.17934	0.448963	0.327398
LOC_Os01g19130.1	protein phosphatase 2C, putative, expressed	1.89421	0.525327	-0.146786	2.83452	0.491053	0.943174	2.007	0.146138	0.0637329	2.56372	0.795372	0.528734
LOC_Os01g19280.1	expressed protein	3.85076	0.197561	-0.00578077	4.54377	-0.0960169	-0.014577	4.9446	-0.0417773	-0.0844897	4.49244	0.0758027
LOC_Os01g19330.1	MYB family transcription factor, putative, expressed	6.18262	1.71808	0.570898	5.16212	0.849503	2.73473	6.06977	1.47822	0.609025	6.19651	1.54851	0.53497
LOC_Os01g19800.1	zinc finger, C3HC4 type, putative, expressed	2.03432	0.107977	-0.0826429	4.44369	0.854804	1.30144	1.99777	0.210234	0.259178	3.17199	0.915763	0.94897
LOC_Os01g19880.1	expressed protein	5.19054	0.566989	0.207082	5.7845	0.214133	0.70202	3.92466	0.679747	0.281638	2.67394	0.504578	0.389479
LOC_Os01g19940.1	expressed protein	0.969102	0.152659	0.188047	2.14193	0.389217	1.04921	1.34951	0.550716	0.636003	1.71784	0.223932	0.470229
LOC_Os01g20030.1	conserved hypothetical protein	4.58594	-0.0199594	-0.0610481	5.46465	0.203869	1.98452	5.74114	0.12427	0.229102	5.13984	0.867137	0.564081
LOC_Os01g20206.1	methyltransferase, putative	2.19007	0.780163	0.955454	5.64839	0.650364	2.0994	2.87914	0.955291	0.933888	6.41837	0.785031	1.50529
LOC_Os01g20730.1	expressed protein	2.63885	0.00592729	0.201383	3.25816	0.10986	-0.247204	1.24573	0.092742	0.154774	0.724559	0.103067	0.015553
LOC_Os01g20910.1	zinc finger, C3HC4 type domain containing protein, expressed	4.69027	0.702845	1.50799	4.25071	0.793121	0.237374	4.47767	0.499207	0.699608	3.99874	0.682018	0.340584
LOC_Os01g20980.1	pectinesterase, putative, expressed	0.756616	-0.317595	1.10605	0.176757	0.182813	3.18451	1.21184	0.871242	0.751721	0.786884	0.225079	0.412516
LOC_Os01g21070.1	endoglucanase, putative, expressed	2.50287	0.0742491	0.130574	3.55029	-0.232879	0.20417	2.89997	0.218969	0.323016	2.54591	0.363688	0.147702
LOC_Os01g21120.1	AP2 domain containing protein, expressed	4.02959	0.662187	2.13788	5.31872	0.689832	2.22942	4.60167	1.254	1.51327	5.47974	0.560112	0.739929
LOC_Os01g21240.1	MLA6 protein, putative, expressed	2.24186	0.35528	0.089547	1.42739	0.23487	-0.0789351	2.35569	0.316992	0.0856804	1.49564	0.21186	-0.12709
LOC_Os01g21440.2	expressed protein	-1.90132	0.454375	-0.532059	-1.26264	0.0153742	0.331231	-2.19597	0.367929	0.0365165	-0.86066	0.12003	0.178222
LOC_Os01g22230.1	peroxidase precursor, putative, expressed	-1.50824	1.3616	1.64609	-2.1845	0.997327	0.778146	-1.14562	0.966719	1.71955	-1.56946	1.27058	0.15133
LOC_Os01g22249.1	peroxidase precursor, putative, expressed	-2.12974	0.520355	2.06287	-2.39301	1.02563	0.920026	-1.31981	0.942627	1.47864	-1.16564	1.22573	0.413425
LOC_Os01g22336.1	peroxidase precursor, putative, expressed	-1.78001	1.15714	1.61331	-2.66412	0.776681	0.84785	0.146484	1.59242	0.91545	-0.970646	0.381211	0.457934
LOC_Os01g22352.1	peroxidase precursor, putative, expressed	-1.73202	1.13801	2.02235	-2.20423	1.26666	0.867273	-0.448415	1.54253	1.39221	-1.67686	1.09457	0.566516
LOC_Os01g22370.1	peroxidase precursor, putative, expressed	-0.780778	0.821495	2.12599	-1.01272	1.16697	1.48472	-0.568706	1.12978	1.32695	-0.601841	1.00008	0.897184
LOC_Os01g22600.1	mitochondrial carrier protein, putative, expressed	2.39651	0.335384	0.236938	3.13368	0.0832665	0.614705	2.64287	0.243196	0.152676	2.90733	0.109447	0.217133
LOC_Os01g22630.2	ECT protein, putative, expressed	0.382008	0.01166	0.610145	0.20693	-0.277392	1.75929	0.349713	1.11725	0.818406	2.10636	-0.0270767	0.197192
LOC_Os01g23530.1	terpene synthase, putative	-0.465815	0.368077	0.665904	0.70316	0.0772844	2.11075	0.82186	2.01665	0.269955	-0.423023	0.453105
LOC_Os01g24010.1	pleiotropic drug resistance protein, putative, expressed	1.94274	0.532022	1.61104	2.3489	0.299718	0.699728	2.20528	0.886687	1.15968	2.12483	0.26719	0.58228
LOC_Os01g24710.4	jacalin-like lectin domain containing protein, expressed	-0.291089	-0.223019	-0.294793	-0.352619	0.252777	2.05719	0.188732	0.945915	1.2271	-0.276323	1.0939	3.30785
LOC_Os01g24950.2	exocyst complex component 6, putative, expressed	0.930478	0.0554231	-0.603992	1.87754	0.460791	2.21242	1.1032	0.231124	-0.304214	0.415472	-0.395833	0.470396
LOC_Os01g25100.1	glutathione S-transferase, putative, expressed	0.482818	0.446938	-0.271106		0.146574	1.14615	-0.57738	2.1702	0.542362	-0.427107	0.536181	0.205423
LOC_Os01g25820.2	respiratory burst oxidase, putative, expressed	-0.261362	0.295918	-0.894836	-0.940628	0.378018	-2.14156	-0.323539	-0.143593	0.474665	0.127388	-0.121234	-0.370334
LOC_Os01g26174.1	OsWAK5 - OsWAK receptor-like protein kinase, expressed	3.08998	-0.161653	0.914668	2.46515	0.60088	0.0629057	3.03724	-0.132226	0.745124	2.41722	0.22439	0.500862
LOC_Os01g26300.1	OsWAK9 - OsWAK receptor-like cytoplasmic kinase OsWAK-RLCK, expressed	1.61009	-0.413954	0.709037	1.86496	0.437435	0.934351	2.26486	-0.343698	0.611132	1.45007	0.2459	0.837605
LOC_Os01g26310.1	wall-associated kinase-like 2, putative, expressed	2.49345	-0.262704	0.292375	2.25578	0.282723	0.235683	2.50994	0.408025	0.184722	1.79812	-0.101766	0.385371
LOC_Os01g26920.2	expressed protein	1.3431	-0.913164	0.578458	2.32002	-0.570756	0.533928	0.936989	-0.316223	0.747253	1.03182	0.072081	0.0853362
LOC_Os01g27200.1	retrotransposon protein, putative, unclassified	1.33557	1.59342	0.889518	1.96541	0.497998	0.575098	1.67044	0.985507	0.392043	2.32401	1.00047	0.000817844
LOC_Os01g27340.1	glutathione S-transferase, putative, expressed	2.29267	1.58548	1.43654	5.471	1.18208	1.39893	2.47119	1.96878	1.19145	4.55942	1.40116	1.01245
LOC_Os01g27480.1	glutathione S-transferase, putative, expressed	1.96725	0.238015	0.83425	2.44967	0.662577	0.384578	1.06572	0.178764	-0.26094	1.92984	0.618189	0.231232
LOC_Os01g27630.1	glutathione S-transferase, putative, expressed	-0.701811	1.24569	2.10583	-0.35948	0.774818	0.668106	0.262156	1.98452	0.6006	-0.756819	-0.0442861	0.0379903
LOC_Os01g27860.1	expressed protein	0.884649	0.688241	2.46929	1.79944	1.20431	3.28342	1.8535	2.52439	1.88108	2.23133	1.71467	1.03918
LOC_Os01g28450.1	SCP-like extracellular protein, expressed	-1.60331	1.33931	2.23583	0.781984	2.32865	-0.180668	-0.628484	1.93271	0.677691	-0.60481	1.91902	0.214396
LOC_Os01g28500.1	SCP-like extracellular protein, expressed	-2.14888	0.295891	-0.100783	-0.736301	0.857775	0.216889	-1.09367	0.253464	0.796205	-1.33778	0.932798	0.996068
LOC_Os01g28680.2	WD domain, G-beta repeat domain containing protein, expressed	1.94091	0.713673	0.764966	3.00177	-1.09941	0.77614	2.16685	0.151317	-0.85708	2.27035	-0.2647	0.611019
LOC_Os01g28680.3	WD domain, G-beta repeat domain containing protein, expressed	0.880273	0.523673	0.391869	2.07209	0.027487	-0.619936	1.05061	-0.249741	0.10155	1.90005	-0.105177	-1.97636
LOC_Os01g28680.4	WD domain, G-beta repeat domain containing protein, expressed	1.88945	0.0782569	-0.00459424	2.88945	0.0332939	0.0661028	1.63226	0.285465	-0.330902	2.26036	0.0684419	-0.208324
LOC_Os01g28680.7	WD domain, G-beta repeat domain containing protein, expressed	1.9458	0.0992539	0.584908	2.61476	0.259481	0.449981	1.98934	0.1803	0.213143	1.77429	0.0560472	0.0622314
LOC_Os01g28680.8	WD domain, G-beta repeat domain containing protein, expressed	3.10526	0.908244	0.42814	3.21259	-0.101829	-0.584126	3.14532	-0.309395	0.0363152	3.29415	0.0395035	0.779631
LOC_Os01g28680.9	WD domain, G-beta repeat domain containing protein, expressed	1.45609	0.454821	0.0669782	2.10195	-0.165062	-0.0958223	1.88786	0.121092	-0.630753	1.90639	-0.0492956	0.0530987
LOC_Os01g28790.1	PRAS-rich protein, putative, expressed	4.29625	0.776027	0.202398	5.76143	0.911991	1.38599	4.56804	0.73118	0.616707	5.93058	1.09215	0.71823
LOC_Os01g29150.1	cytochrome P450 72A1, putative, expressed	3.60871	-0.222964	-0.0766915	1.89692	-0.69608	-0.36425	2.50089	-0.174758	-0.333015	2.48865	-0.451054	0.308369
LOC_Os01g29280.1	expressed protein	3.26892	0.990536	2.05713	4.88219	0.903597	2.67465	2.89187	2.44986	1.30508	6.79029	1.13507	1.04056
LOC_Os01g29330.1	expressed protein	2.87079	0.78613	2.24092	5.11088	1.13701	3.22863	3.20881	1.31811	1.61116	5.78942	1.78476	1.24491
LOC_Os01g29780.1	expressed protein	0.947789	-0.0482499	0.15139	2.73481	-0.247737	0.571059	1.87481	-0.173859	-0.132245	4.31914	-0.192385	0.11798
LOC_Os01g31370.1	glycosyltransferase, putative, expressed	2.93116	1.40641	0.58075	5.86602	0.642514	1.43087	3.53501	0.880992	1.02196	6.09853	1.59106	1.25829
LOC_Os01g31870.4	natural resistance-associated macrophage protein, putative, expressed	-2.05879	-0.824663	-0.867863	-0.898347	-0.247195	-0.76085	-0.78137	-1.01334	-1.01137	-1.58623	-0.314833	-0.329958
LOC_Os01g32380.1	expressed protein	3.41145	1.26873	1.12463	4.40951	1.03372	1.77586	2.78322	1.48073	0.975532	3.55423	1.61622	1.43182
LOC_Os01g32460.1	expressed protein	2.54864	1.13617	0.964587	2.40186	1.29947	0.580752	1.71288	0.419892	-0.0460818	2.46978	1.73996	1.69863
LOC_Os01g32660.4	STE_MEK_ste7_MAP2K.2 - STE kinases include homologs to sterile 7, sterile 11 and sterile 20 from yeast, expressed	2.73126	1.02509	1.03744	1.96944	0.759922	0.126674	1.71521	0.205213	1.29254	1.44545	1.19378	-0.626098
LOC_Os01g32660.5	STE_MEK_ste7_MAP2K.2 - STE kinases include homologs to sterile 7, sterile 11 and sterile 20 from yeast, expressed	1.67142	0.819737	0.566581	2.73616	0.459004	0.844605	2.10801	0.432163	-0.0571285	2.72275	0.147858	0.359681
LOC_Os01g32670.1	expressed protein	8.16765	2.81685	2.25027	9.65569	3.2981	2.06788	7.84383	3.87269	1.99142	10.2119	1.99014	2.26705
LOC_Os01g32890.1	hypothetical protein	0.900389	-0.229131	-0.575614	2.89506	-0.103281	0.522488	1.26823	-0.315347	0.276188	3.03642	-0.240203	0.273501
LOC_Os01g32964.1	protein phosphotase protein, putative, expressed	1.51857	-0.226274	0.044458	2.64025	0.113931	0.525392	1.86941	-0.120565	0.0344247	2.48196	0.122691	0.195099
LOC_Os01g33000.1	expressed protein	1.18358	-0.0367743	-0.358424	1.99119	-0.0337879	0.338669	1.29502	-0.0895157	-0.238378	1.78974	0.0421884	0.0293786
LOC_Os01g33080.1	fimbrin-like protein 2, putative, expressed	0.0385142	-0.256029	0.373695	0.203025	-0.280137	-0.39943	0.4066	-0.0382736	0.31586	3.09644	-0.334917	-0.0555689
LOC_Os01g33110.1	receptor-like protein kinase 5 precursor, putative, expressed	2.39361	0.230751	0.614797	3.31279	0.788428	-0.0922462	2.36247	-0.174737	0.484091	2.76449	0.153442	0.417417
LOC_Os01g33360.1	DnaK family protein, putative, expressed	2.41695	0.135562	-0.00364538	3.18014	0.0893896	0.0659879	2.30855	0.294517	-0.059128	3.12626	0.165508	-0.068902
LOC_Os01g34050.1	expressed protein	-2.00073	-0.578466	-0.814405	-1.49041	-0.186496	-1.16913	-0.934849	-0.735077	-0.758777	-1.28127	-0.294659	-0.426544
LOC_Os01g34970.1	MDR-like ABC transporter, putative, expressed	2.12275	0.261189	0.195316	-0.260599	0.191611	0.0587846	1.03676	0.371129	-0.124885	0.326056	-0.478487	0.384052
LOC_Os01g35040.1	ZOS1-09 - C2H2 zinc finger protein, expressed	1.12715	-0.0514079	-0.412788	2.0211	-0.0162691	0.0829962	1.67369	0.0850121	-0.499633	2.04946	-0.0641197	-0.196255
LOC_Os01g35050.3	early-responsive to dehydration protein-related, putative, expressed	2.91607	0.132457	0.433818	2.28052	0.0531609	-0.263414	2.98097	0.391361	0.36428	3.49943	0.749255	-0.437493
LOC_Os01g36720.1	transporter, major facilitator family, putative, expressed	1.81037	-0.0392044	-0.432314	0.863462	-0.821304	-2.32658	0.346927	-0.101578	-0.33165	-0.72753	0.133038	-0.284426
LOC_Os01g36790.1	TKL_IRAK_DUF26-lf.2 - DUF26 kinases have homology to DUF26 containing loci, expressed	3.05363	0.564944	0.576572	2.73634	0.89048	1.56686	2.65178	0.664468	0.804367	3.0495	1.11686	0.894413
LOC_Os01g37460.1	zinc finger family protein, putative, expressed	1.54387	-0.519058	0.0124785	1.49536	-0.629418	-0.210175	2.47688	-0.143603	-0.535079	1.65876	-0.58365	-0.0574752
LOC_Os01g37590.1	peptide transporter PTR2, putative, expressed	0.380648	-0.487434	-0.816898	-0.447345	-1.04466	-2.13657	-0.635005	-0.73294	-0.835932	-1.42249	-0.558019	-1.07161
LOC_Os01g37590.2	peptide transporter PTR2, putative, expressed	1.6189	-0.264661	-0.862894	-0.325495	-0.750021	-2.11783	-0.164439	-0.326149	-0.569599	-0.606289	-0.482187	-0.839325
LOC_Os01g37810.1	expressed protein	2.87251	0.845813	-0.522023	4.15148	0.396649	0.634961	2.87773	0.958044	0.38105	3.91274	0.477597	0.634104
LOC_Os01g37832.2	thioredoxin, putative, expressed	-2.03456	-0.0647052	0.0482874	-1.31731	0.31715	0.581045	-1.27162	0.1543	-0.303425	-1.20727	-0.0625994	-0.296088
LOC_Os01g38110.1	cytochrome P450, putative, expressed	4.76733	5.08452	2.2392	6.1953	0.904168	1.56135	3.04441	5.44531	2.6506	5.69359	3.16246	1.17964
LOC_Os01g38120.1	plant protein of unknown function domain containing protein	2.59595	0.313749	0.535066	2.96104	0.405506	0.168309	2.26429	0.305704	0.177918	1.79631	0.467196	0.22678
LOC_Os01g38229.2	peptidyl-prolyl isomerase, putative, expressed	2.24507	0.0500992	1.923	1.99492	0.359807	0.109538	1.14981	0.250936	1.09031	2.3483	0.629586	0.714027
LOC_Os01g38530.2	ELF3 protein, putative, expressed	0.712704	-0.32411	0.130954	1.17602	0.0956486	0.889416	1.29395	0.108028	-0.0424198	2.78007	0.481416	-0.118543
LOC_Os01g38620.3	3-5 exonuclease/ nucleic acid binding protein, putative, expressed	-0.468624	0.5047	0.431392	-0.566588	0.637478	0.0793376	-0.928086	0.200452	2.15531	-0.416671	1.00839	-0.199913
LOC_Os01g38980.2	calmodulin-binding protein, putative, expressed	1.49872	0.469311	0.535213	2.05578	0.302779	1.36744	1.82301	0.550086	0.445373	2.27096	0.251267	0.576322
LOC_Os01g38990.1	mitochondrial carrier protein, putative, expressed	1.65647	0.503623	0.103786	1.92482	0.434516	1.221	2.22596	0.776166	0.745164	2.03064	0.496045	0.967447
LOC_Os01g39134.1	EF hand family protein, putative, expressed	-1.3827	0.439002	0.0340184	-2.47795	0.187954	0.0306089	-1.76182	0.339878	0.460155	-2.62486	0.227433	0.0544364
LOC_Os01g39136.1	retrotransposon protein, putative, unclassified, expressed	2.30282	2.01425	0.769742	3.48304	1.35011	2.27575	2.24567	1.6645	1.59692	3.35117	1.43368	1.70993
LOC_Os01g39330.1	helix-loop-helix DNA-binding domain containing protein, expressed	2.81272	0.345341	1.25422	4.23998	0.128934	1.43132	3.13418	0.605849	0.926582	4.56708	0.494848	0.988236
LOC_Os01g39810.4	Alg9-like mannosyltransferase protein, putative, expressed	-1.18915	0.0608666	-0.348663	-0.583376	0.212545	0.350996	-1.53543	0.612817	-0.558479	-1.99492	0.040442	-0.567712
LOC_Os01g40070.1	expressed protein	3.15802	0.75096	0.129986	4.64818	0.573149	1.3888	3.31975	0.439713	0.501696	4.48072	0.877448	1.03806
LOC_Os01g40260.1	OsWRKY77 - Superfamily of TFs having WRKY and zinc finger domains, expressed	4.10261	0.522429	1.14684	5.85162	0.714432	0.133679	4.33374	0.843149	1.07123	5.98972	1.14008	0.145899
LOC_Os01g40290.1	expressed protein	4.51025	3.48558	3.65592	6.0404	2.32599	3.11603	4.90272	3.53655	1.51923	4.52493	2.65449	1.08201
LOC_Os01g40320.1	DNA damage-binding protein 1, putative	2.70847	0.111638	0.138864	2.88563	-0.0585234	0.150629	3.13718	0.0961472	0.222301	2.63896	0.0426079	0.000394677
LOC_Os01g40430.1	OsWRKY27 - Superfamily of TFs having WRKY and zinc finger domains, expressed	0.850851	0.24384	0.55128	4.45152	0.717079	2.28844	1.15763	2.88643	0.683152	3.07688	1.14814	0.790153
LOC_Os01g40580.1	hypersensitive-induced response protein, putative, expressed	1.77784	0.89331	0.601318	1.28204	0.332658	0.579548	2.45285	0.508778	0.689528	1.43106	-0.00958101	0.360517
LOC_Os01g40680.1	pentatricopeptide, putative	0.136278	-0.125307	0.818673	-1.23245	0.497465	2.12543	-0.867352	0.616515	0.296299	-0.694212	0.456905	0.422232
LOC_Os01g41220.2	DUF538 domain containing protein, putative, expressed	1.01142	0.00582997	0.187366	2.26541	0.247836	0.0573861	0.953295	-0.405765	-0.39531	1.82352	0.543218	0.242791
LOC_Os01g41420.1	transmembrane amino acid transporter protein, putative, expressed	2.2771	0.475321	1.71128	2.4761	1.39574	3.29879	2.99136	-0.70403	1.41491	2.94694	1.46336	1.17453
LOC_Os01g41430.1	UDP-glucoronosyl and UDP-glucosyl transferase, putative, expressed	4.61864	0.706406	0.62062	6.15471	0.332276	0.973547	4.83465	1.37271	0.590416	5.48406	0.326735	0.794692
LOC_Os01g41530.1	OsFBL2 - F-box domain and LRR containing protein, expressed	3.73881	0.163447	-0.0673289	3.69822	-0.070446	0.248507	4.05275	0.722555	0.0807507	3.84373	-0.169994	-0.110787
LOC_Os01g41550.1	aspartic proteinase, putative, expressed	3.30613	0.205589	-0.200662	3.12861	0.112869	-0.176922	3.5709	-0.0768648	0.0316228	3.17992	-0.166006	-0.232425
LOC_Os01g41660.1	phosphoethanolamine/phosphocholine phosphatase, putative, expressed	2.89637	-0.0339929	0.238855	2.37569	0.0143967	-0.0755985	2.96477	-0.0139338	0.2082	2.14653	0.363702	0.0914701
LOC_Os01g41770.1	leucine rich repeat protein, putative, expressed	3.58601	-0.134467	0.689931	3.98286	0.849379	0.980219	2.25514	-0.21621	0.411924	3.64006	0.90074	0.491111
LOC_Os01g41780.1	expressed protein	2.29906	0.143431	0.803145	3.65517	0.333079	1.32912	2.6399	0.230063	0.514161	1.72149	0.986897	1.21132
LOC_Os01g41810.1	cytochrome P450 72A1, putative, expressed	2.46322	0.438847	0.667451	2.85575	0.077491	-0.129993	2.00964	0.192737	-0.180268	2.51846	0.67144	0.0564696
LOC_Os01g41960.1	retrotransposon protein, putative, unclassified	0.595922	-0.0431885	-0.00590719	2.08635	-0.0206873	-0.215684	0.758069	0.112403	-0.0290573	1.32447	0.0873105	0.0807661
LOC_Os01g41990.1	OsCML12 - Calmodulin-related calcium sensor protein, expressed	2.40343	-0.347042	-0.157745	2.42055	-0.0818733	-0.266009	2.0932	-0.241151	-0.135228	2.47525	-0.160132	-0.284582
LOC_Os01g42010.2	expressed protein	1.49767	0.522846	0.354632	2.00005	0.703424	1.652	1.79795	0.46917	0.0450452	2.99245	-0.0947404	0.307197
LOC_Os01g42030.1	mitochondrial chaperone BCS1, putative, expressed	3.68402	0.185167	0.655644	4.744	0.328221	0.547062	3.74694	0.504473	-0.0567406	4.55627	0.201654	0.420101
LOC_Os01g42110.1	nodulin MtN3 family protein, putative	-3.38647	0.212084	-0.0387798	-3.07091	0.456415	1.02866	-2.97773	0.414963	0.557495	-2.11301	0.945044	0.672668
LOC_Os01g42140.1	expressed protein	1.31374	0.166651	0.133456	1.99165	0.0500469	0.964544	1.20984	0.144842	0.0396151	1.67452	0.219328	0.332814
LOC_Os01g42190.1	heat shock protein DnaJ, putative, expressed	3.53664	1.544	1.19876	5.49883	1.63928	2.03318	3.66535	1.03178	1.2014	5.10367	1.80371	1.62772
LOC_Os01g42200.1	expressed protein	2.398	0.541133	-0.0572029	3.34764	0.249098	1.21765	2.65227	0.285859	0.203723	3.05366	0.210507	0.209444
LOC_Os01g42234.2	amino acid permease family protein, putative, expressed	1.9574	-0.462049	0.34566	2.12247	-0.316274	0.783231	1.83618	-0.397639	0.432598	2.68239	-0.679853	0.521074
LOC_Os01g42330.1	retrotransposon protein, putative, unclassified	1.82876	0.599055	0.395634	1.29289	0.124908	0.169822	1.85556	0.577255	0.35756	2.40422	0.24182	0.00776155
LOC_Os01g42370.1	pleiotropic drug resistance protein, putative, expressed	0.959213	0.338792	1.4224	3.52731	2.06228	1.73452	1.09608	2.84952	1.87886	4.1278	2.27778	0.425458
LOC_Os01g42380.1	pleiotropic drug resistance protein, putative, expressed	2.43317	1.3688	1.05617	5.72402	1.08234	1.39779	3.34578	1.55921	1.23267	5.85504	1.58919	1.04889
LOC_Os01g42410.1	pleiotropic drug resistance protein, putative, expressed	2.07651	0.85633	0.420748	4.35763	0.71052	1.57374	2.61444	1.53825	1.59357	4.27648	0.950958	1.88338
LOC_Os01g42490.3	endonuclease/exonuclease/phosphatase family domain containing protein, expressed	2.69995	-0.0301828	0.487398	0.568184	0.382669	1.5819	1.03004	-0.122017	0.929172	1.36018	0.44803	0.445475
LOC_Os01g42610.1	terpene synthase, putative	3.63448		0.139379	2.37869			1.61375		-0.0844897	3.26803	-0.0590843
LOC_Os01g42690.1	OsPOP2 - Putative Prolyl Oligopeptidase homologue, expressed	-0.301717	1.53554	1.83037	0.688824	0.994421	1.32399	-0.0814296	2.1031	1.47968	0.913219	0.553633	1.47245
LOC_Os01g42780.1	cysteine proteinase EP-B 2 precursor, putative	0.694854	0.434597	2.66054	0.00327128	-0.298421	-0.991453	0.994174	0.424763	1.71999	1.01322	0.309664	0.0290145
LOC_Os01g42860.1	inhibitor I family protein, putative, expressed	-3.18446	0.413379	1.32664	-1.73804	0.8666	1.67576	-1.55715	1.10529	1.14048	-2.84652	1.06413	0.677413
LOC_Os01g42950.2	protein kinase family protein, putative, expressed	0.963153	0.228322	-0.60727	2.02578	-0.474358	-0.186446	0.605445	-0.169871	1.40214	0.819449	0.115903	0.153906
LOC_Os01g43080.1	exonuclease, putative, expressed	3.02841	0.347032	-0.0641305	3.53558	0.434067	1.24696	3.54895	0.317611	-0.0337752	2.5404	0.88054	0.170259
LOC_Os01g43100.1	protein phosphatase 2C, putative, expressed	1.19942	-0.0515132	0.18472	2.26527	0.309027	0.193839	1.45354	-0.104487	0.229306	1.91595	0.110869	0.380218
LOC_Os01g43140.1	lipase, putative, expressed	2.48824	-0.389316	-1.09594	3.43759	-0.117616	0.363057	3.73289	-0.101895	0.335524	4.23831	-0.293447	0.160762
LOC_Os01g43350.1	protein kinase family protein, putative, expressed	2.01763	-0.365638	0.105336	2.41887	-0.0760294	0.0775572	2.12545	-0.547253	0.273424	2.111	0.108817	0.0646346
LOC_Os01g43460.1	C4-dicarboxylate transporter/malic acid transport protein, expressed	0.763557	-0.585819	-0.247753	2.03723	-0.403651	1.13952	1.1081	-0.337952	0.603045	2.50336	-1.18441	0.32742
LOC_Os01g43460.2	C4-dicarboxylate transporter/malic acid transport protein, expressed	1.56365	0.657949	-0.0286219	3.34481	-0.0820814	1.78717	1.92969	0.366883	0.369347	3.61787	-0.415102	0.779253
LOC_Os01g43480.2	AAA-type ATPase family protein, putative, expressed	2.85931	0.711739	0.734558	2.43918	0.288679	1.8827	3.33979	0.115025	0.292065	1.43274	0.683052	0.415952
LOC_Os01g43480.3	AAA-type ATPase family protein, putative, expressed	2.2976	0.2987	1.48652	1.24255	-0.16873	0.898468	0.942141	0.127981	0.34631	1.88341	0.502736	0.997239
LOC_Os01g43510.1	expressed protein	4.85359	0.00386226	0.288995	4.87151	0.132767	0.101592	3.27712	-0.213149	0.466876	2.79034	0.336207	0.29467
LOC_Os01g43550.1	OsWRKY12 - Superfamily of TFs having WRKY and zinc finger domains, expressed	3.10894	0.176357	-0.25532	3.7832	0.0937857	1.32106	3.36806	-0.0777766	0.00397796	2.23471	0.0192717	0.120993
LOC_Os01g43550.2	OsWRKY12 - Superfamily of TFs having WRKY and zinc finger domains, expressed	6.25398	-0.0794259	-0.346368	6.47023	0.162324	0.759463	5.62361	-0.209493	-0.000851898	6.31447	0.534513	0.136743
LOC_Os01g43610.1	DUF623 domain containing protein, expressed	3.06278	-0.511078	-0.112087	3.05807	-0.863703	-0.833215	2.67351	-0.332655	0.0281122	1.84675	-0.382525	-0.328204
LOC_Os01g43650.1	OsWRKY11 - Superfamily of TFs having WRKY and zinc finger domains, expressed	3.56156	1.47391	1.39264	4.46971	0.685109	1.31725	3.061	1.53428	0.950569	4.98623	1.46734	0.3244
LOC_Os01g43650.2	OsWRKY11 - Superfamily of TFs having WRKY and zinc finger domains, expressed	2.58021	0.899915	1.01318	4.86254	0.220465	1.02942	3.16891	0.841519	0.894497	4.08698	0.0561771	1.12325
LOC_Os01g43720.1	cytochrome P450 72A1, putative, expressed	6.16794	1.61351	0.495594	7.13125	0.454634	0.811013	7.22782	1.10407	0.592941	6.32524	0.400927	0.196469
LOC_Os01g43740.1	cytochrome P450 72A1, putative, expressed	5.64512	2.68959	0.404012	6.45984	1.74988	0.491801	6.21578	3.04587	1.19154	5.89793	0.479464	0.888451
LOC_Os01g43750.1	cytochrome P450 72A1, putative, expressed	4.41505	1.16912	1.37531	6.32155	1.25964	0.889692	5.27216	1.44034	1.58565	5.91774	1.55412	0.782325
LOC_Os01g43774.1	cytochrome P450 72A1, putative, expressed	2.08583	0.912399	2.64554	4.08395	1.54657	1.79197	2.84199	2.2154	0.859916	1.73068	-0.114648	0.310681
LOC_Os01g43844.1	cytochrome P450 72A1, putative, expressed	3.24096	0.280342	0.378386	3.83323	-0.157822	-0.0530827	3.17028	0.263163	0.0220279	3.17713	0.145521	-0.0621991
LOC_Os01g43870.4	NLI interacting factor-like phosphatase, putative, expressed	1.53502	-0.310331	0.0523699	1.65185	-0.0216407	-0.435329	2.09162	-0.28315	-0.36834	1.50669	0.232103	0.0433168
LOC_Os01g43890.1	OsSCP4 - Putative Serine Carboxypeptidase homologue, expressed	0.419112	2.60528	1.86012	0.619483	0.736666	1.60835	0.418341	2.58922	0.861525	1.18345	1.11848	0.817436
LOC_Os01g43940.1	oligopeptide transporter, putative	3.62846	0.259715	-0.00364538	3.99001	0.0575763	0.156973	2.82438	0.682667	0.0903809	3.98233	0.00159918
LOC_Os01g43950.1	expressed protein	0.87135	0.0170381	0.00417567	1.91199	0.0144067	-0.234738	2.57141	0.167327	-0.00583319	3.11419	0.10248
LOC_Os01g44050.1	siroheme synthase, putative, expressed	2.3197	-0.71707	-0.703466	1.69368	-0.348363	-0.21099	1.56523	-1.42347	-0.548169	1.98963	-0.146863	-0.209054
LOC_Os01g44110.1	serine/threonine-protein kinase, putative, expressed	1.89063	-0.441672	0.195488	2.84526	0.313393	0.659177	2.22183	-0.298231	0.132681	2.40266	0.173245	0.0824219
LOC_Os01g44120.1	expressed protein	6.26605	2.80347	0.446421	8.14789	1.71935	1.73617	6.40973	2.84513	1.41088	7.76383	1.72432	1.46254
LOC_Os01g44130.1	aspartic proteinase oryzasin-1 precursor, putative, expressed	5.97787	3.43408	0.754913	6.85076	1.68238	0.682254	5.68448	2.50351	0.560528	6.00696	1.37378	0.146594
LOC_Os01g44220.7	glucose-1-phosphate adenylyltransferase large subunit, chloroplast precursor, putative, expressed	-1.52009	0.999275	0.58336	0.218996	0.526609	0.202618	-2.18168	1.31272	-0.126369	-0.746311	-0.200651	0.167772
LOC_Os01g44960.1	hydrolase, alpha/beta fold family domain containing protein, expressed	-0.364698	-1.14033	0.249291	-3.21479	-0.459722	-0.588626	-0.646734	-0.975043	0.0977522	-1.92872	-0.194747	-0.0256976
LOC_Os01g44980.1	peptide deformylase, putative, expressed	2.27145	0.114842	-0.0164253	1.7685	0.325022	0.0364453	2.27151	0.277949	0.0254592	1.55732	0.548481	0.0270814
LOC_Os01g45100.1	retrotransposon protein, putative, unclassified	5.41163	1.44604	0.165549	5.47508	0.22016	0.319977	5.42589	1.47171	0.488762	4.86246	0.494268	0.00245495
LOC_Os01g45110.1	anthocyanin 3-O-beta-glucosyltransferase, putative, expressed	3.43877	4.23157	2.00131	4.836	1.74756	1.02212	2.7763	3.22716	1.09895	5.50434	1.01237	0.962127
LOC_Os01g45250.1	DUF1645 domain containing protein, putative, expressed	2.92673	1.88064	0.55648	3.41523	1.15567	0.816374	2.91892	1.29929	0.978273	3.20125	1.32255	0.48777
LOC_Os01g45460.1	serine esterase, putative, expressed	0.854205	-0.311403	-1.33673	3.01727	-0.0778577	-0.666475	1.94272	-0.242492	-0.919991	2.86226	-0.0585973	-0.642511
LOC_Os01g45550.1	auxin efflux carrier component, putative, expressed	3.27145	-0.154322	0.108359	4.31199	-0.0482276	0.838746	3.48732	-0.488944	-0.289433	4.55879	0.186748	0.41802
LOC_Os01g45550.3	auxin efflux carrier component, putative, expressed	1.46719	-0.191232	-0.649842	3.73668	-0.155517	0.597682	1.12252	-0.396669	0.174002	3.3427	-0.176411	0.621537
LOC_Os01g45640.1	tat pathway signal sequence family protein, expressed	-1.23427	0.352232	-0.706165	-2.22563	0.149202	0.664195	-0.738102	0.876275	-0.0761766	-1.81501	0.0792265	0.359161
LOC_Os01g46290.1	lipase, putative, expressed	2.10405	-0.399578	-0.117424	1.57519	-0.0829455	-0.1342	2.27923	0.00423072	0.166264	2.40754	-0.0942055	0.106756
LOC_Os01g46430.1	glycosyl transferase, group 1 domain containing protein, expressed	4.29981	0.0531889	-0.143778	4.88579	0.0180973	0.421692	5.44047	-0.119382	0.0736427	5.12587	0.109488
LOC_Os01g46440.1	VQ domain containing protein, putative, expressed	4.79383	1.88465	1.31987	5.78063	0.979078	1.74084	5.58155	2.33758	1.21719	5.83439	1.57848	1.09123
LOC_Os01g46470.1	hypothetical protein	1.75879			3.31984	-0.0660297	-0.104232	2.53642	-0.0562838		4.39556	-0.0590843	0.0173803
LOC_Os01g46800.1	OsWRKY15 - Superfamily of TFs having WRKY and zinc finger domains, expressed	5.13361	0.601116	0.734841	4.68244	0.510336	0.88378	4.66195	0.317939	0.349727	3.15442	0.0929776	0.809804
LOC_Os01g47070.1	glycosyl hydrolase, putative, expressed	-0.946255	0.394393	1.79369	0.7956	1.74223	0.961452	-1.1619	0.615604	1.502	-1.32094	2.14184	1.95941
LOC_Os01g47290.1	expressed protein	0.137968	2.5091	0.152182	0.533534	0.699677	3.00061	0.517709	1.63132	1.46475	1.31783	1.01552	0.729411
LOC_Os01g47300.1	retrotransposon protein, putative, unclassified, expressed	1.29329	1.69099	-0.00654196	2.28893	0.983639	2.31807	1.41689	1.49242	1.60806	2.37815	1.02605	1.64401
LOC_Os01g47300.2	retrotransposon protein, putative, unclassified, expressed	1.82601	2.22813	-1.21365	2.18284	1.02613	1.88078	1.24766	1.96086	0.93272	1.95605	0.550784	1.28284
LOC_Os01g47400.1	OsMan01 - Endo-Beta-Mannanase, expressed	2.02018	-0.713156	0.723978	2.48363	0.491904	0.640957	2.74086	-0.377604	0.702746	3.35361	-0.549206	-0.0989527
LOC_Os01g47530.2	CGMC_MAPKCMGC_2.6 - CGMC includes CDA, MAPK, GSK3, and CLKC kinases, expressed	-2.16491	-0.937785	-0.398295	-1.71938	0.492987	0.368607	-1.98936	-0.787562	0.352676	-1.33639	0.994196	1.319
LOC_Os01g47530.3	CGMC_MAPKCMGC_2.6 - CGMC includes CDA, MAPK, GSK3, and CLKC kinases, expressed	-2.01002	-0.429952	-0.263704	-1.48548	-0.260208	-0.0733376	-1.44359	-0.533385	-1.05656	-2.06961	-0.579814	-0.195083
LOC_Os01g47560.1	OsWRKY16 - Superfamily of TFs having WRKY and zinc finger domains, expressed	2.22211	0.700486	0.33044	2.71983	0.272483	0.723681	2.13588	0.400498	0.374907	2.32182	0.366719	0.158026
LOC_Os01g47570.1	expressed protein	1.46384	0.988392	0.278849	2.78686	0.274227	0.970168	2.16292	0.868868	0.951188	3.02559	0.495763	0.933776
LOC_Os01g47580.1	lipid phosphatase protein, putative, expressed	3.95096	-0.336054	0.0563054	6.53073	0.0119621	-0.26783	3.88241	-1.08999	0.202567	6.49588	-0.382218	-0.132568
LOC_Os01g47580.2	lipid phosphatase protein, putative, expressed	3.13665	0.300582	-0.326827	0.851924	0.106025	0.100585	2.61532	-0.0551203	0.0231174	1.23156	0.284173	-0.037928
LOC_Os01g47680.1	60S ribosomal protein L18a-1, putative, expressed	2.23725	0.118006	-0.047137	2.24891	0.0713986	0.188391	2.35835	-0.0500136	-0.084473	2.31173	-0.0174609	0.0681605
LOC_Os01g47680.2	60S ribosomal protein L18a-1, putative, expressed	1.27126	0.416427	-0.0014337	2.13729	0.0379813	0.464796	1.77721	-0.0493167	-0.117336	2.3903	0.234795	0.154899
LOC_Os01g47745.1	expressed protein	2.49323	-0.0354568	0.322089	3.80741	0.123093	1.00697	2.69748	0.235799	0.131685	3.68996	-0.151926	-0.161884
LOC_Os01g47760.1	OsGrx_I1 - glutaredoxin subgroup III, expressed	3.01296	1.25833	0.721648	4.13609	1.30461	1.83078	2.80143	1.02859	0.320561	3.97056	1.31998	1.15029
LOC_Os01g47930.1	hypothetical protein	3.00271	-0.0519904	0.201736	5.12629	0.0909995	-0.0491396	3.65955	0.0400233	-0.568526	4.38708	0.0884515	-0.579723
LOC_Os01g48000.1	S-locus-like receptor protein kinase, putative, expressed	1.03704	0.175843	0.362346	1.994	-0.296342	0.928161	1.09299	0.314642	0.64003	2.32032	0.265158	0.490717
LOC_Os01g48030.1	expressed protein	1.85313	-0.0411574	0.0959932	2.14962	-0.0841333	0.444581	1.44858	-0.00806392	0.0825587	2.46485	0.141414	0.110654
LOC_Os01g48040.1	S-locus-like receptor protein kinase, putative, expressed	1.89167	-0.0615147	0.356601	4.58008	-0.166875	0.0201392	2.26221	-0.194805	0.0867736	3.60444	0.266201	0.09207
LOC_Os01g48190.2	drought induced 19 protein, putative, expressed	1.31206	-0.523727	-0.270634	2.11552	-0.0274097	0.376041	1.3925	-0.290594	-0.0346999	1.69214	0.465148	0.435845
LOC_Os01g48190.3	drought induced 19 protein, putative, expressed	1.57404	0.0853239	0.144669	2.47273	0.125671	0.567377	1.97297	-0.00494772	0.06526	2.5371	0.0910815	0.113959
LOC_Os01g48290.1	dof zinc finger domain containing protein, putative, expressed	3.99937	0.368616	-0.226375	3.03169	0.121581	0.818946	3.93794	0.440579	0.234389	2.74064	0.257843	-0.110121
LOC_Os01g48300.1	ATP synthase protein I related, putative, expressed	3.30284	0.499341	-0.338519	2.90194	0.15731	-0.229377	3.77384	0.88527	0.65886	2.88017	-0.122312	0.374518
LOC_Os01g48360.1	expressed protein	1.51657	-0.0909447	1.24525	1.71236	-0.286739	0.0239018	0.839393	0.0904136	0.256638	2.77761	0.0500788	-0.285427
LOC_Os01g48360.2	expressed protein	1.57877	0.647061	0.593444	1.71755	0.927873	0.1033	2.00707	0.748171	0.779429	1.70664	0.87992	0.112194
LOC_Os01g48440.2	glycosyltransferase family 43 protein, putative, expressed	0.326497	0.233934	-0.605773	1.46312	-0.116399	-0.278221	2.41187	0.0463806	-0.0861789	2.70853	0.134866	0.175997
LOC_Os01g48446.1	no apical meristem protein, putative, expressed	2.45451	0.743925	0.225108	3.58485	0.665089	0.88661	2.75758	0.292191	-8.06405e-06	3.56803	0.849815	0.431367
LOC_Os01g48540.1	glyoxal oxidase-related, putative, expressed	2.88062	0.294172	-0.161282	3.72104	-0.106161	-0.356454	4.23613	0.362811	-0.0534376	2.85574	0.0248643	0.000103269
LOC_Os01g48650.1	hypothetical protein	2.25613	0.274455	-0.0507286	2.72538	0.0996109	0.648199	2.01268	0.112499	-0.248484	2.54391	0.137403	0.43469
LOC_Os01g48660.1	expressed protein	5.65481	1.80722	0.106265	3.66015	0.444685	0.220549	4.68789	2.30816	0.240878	4.28794	0.245778	0.205423
LOC_Os01g48740.1	aspartyl protease family protein, putative, expressed	2.07392	-0.000762923	0.210459	1.37627	0.0566141	0.195852	2.43793	-0.000648813	-0.0844897	1.7117	-0.0590843
LOC_Os01g48750.1	aspartic proteinase nepenthesin-2 precursor, putative, expressed	5.14807	-0.08199	0.0607358	2.65721	0.0566141	0.606259	2.37733	0.273931		2.06032	0.0875769	-0.0756944
LOC_Os01g48910.1	AMP-binding enzyme, putative, expressed	-2.13818	0.297859	-0.355104	-1.594	0.288886	0.735463	-2.14656	0.592964	0.208494	-1.43218	0.36161	0.62254
LOC_Os01g49160.1	MYB family transcription factor, putative, expressed	2.46554	-0.0814861	-0.653448	1.83863	-0.604928	-0.0457422	1.94591	-0.502654	-0.169353	0.964733	-0.387249	-0.186495
LOC_Os01g49210.1	expressed protein	3.3625	-0.513792	-0.429113	2.56029	-0.0801997	-1.37709	2.66094	-0.780928	-0.603517	2.2878	0.0504425	-1.0565
LOC_Os01g49310.1	expressed protein	1.09436	-0.154816	0.154302	2.82239	-0.111585	0.206936	1.79562	0.186889	-0.134163	2.59787	-0.288552	-1.23553
LOC_Os01g49320.1	glycosyl hydrolase, putative, expressed	2.45187	0.90655	1.20553	3.38586	1.40075	0.675388	2.65144	0.50926	0.930812	3.67537	1.5761	1.18685
LOC_Os01g49370.1	expressed protein	1.12277	-0.17553	0.257983	2.6527	-0.925385	-0.410804	0.997449	0.0489499	0.6185	1.29283	-0.592882	0.467965
LOC_Os01g49390.1	IPP transferase, putative, expressed	4.42207	0.516096	1.10336	5.33706	-0.288804	-0.353231	4.94396	0.712892	0.377879	6.33947	-0.245117	-0.15126
LOC_Os01g49400.1	hypothetical protein	3.21738	0.111289	0.120553	2.95099	-0.0611622	0.161013	2.01541	0.0961472	0.0926001	3.77723
LOC_Os01g49410.1	expressed protein	2.86916	-0.0690438	-0.55666	2.26681	-0.274935	-0.395808	2.5584	-0.379663	-0.445701	2.0236	0.242068	-0.285219
LOC_Os01g49430.1	DnaK family protein, putative, expressed	5.77053	0.25003	0.906456	6.08519	0.18612	0.603258	6.65102	0.767384	0.762643	5.68594	0.191878	-0.07137
LOC_Os01g49440.1	expressed protein	2.68424	0.239505	0.578959	1.98626	-0.129109	-0.132644	2.07043	0.169494	0.111202	1.2018	0.258448	0.0912663
LOC_Os01g49470.2	E3 ubiquitin ligase, putative, expressed	-2.71275	-0.605029	-1.51323	-0.645047	-0.688283	-0.595202	-0.210633	-0.0847871	-1.28759	-0.190169	-0.920678	-0.754271
LOC_Os01g49820.1	lipid phosphatase protein, putative, expressed	1.18486	0.391859	0.591739	2.73617	0.0859611	0.67187	1.88266	0.440313	0.229625	2.95485	0.649179	0.174537
LOC_Os01g49820.2	lipid phosphatase protein, putative, expressed	1.47266	0.278506	0.634129	2.7508	0.214352	0.336084	1.64918	0.609368	0.521017	2.89142	-0.0166839	0.21153
LOC_Os01g49920.1	protein kinase, putative, expressed	1.8144	1.42605	0.772341	2.39281	1.38933	1.44282	1.97464	1.56596	0.980468	2.52617	0.738189	0.814766
LOC_Os01g49950.1	transposon protein, putative, unclassified	2.1484	0.191148	0.120553	1.83324	0.106621	0.156973	3.27714	0.40255	0.0926001	3.29048
LOC_Os01g50100.1	ABC transporter, ATP-binding protein, putative, expressed	3.04826	1.69658	2.44455	7.51925	1.83721	2.33008	4.19239	1.85499	1.6183	8.05489	1.85754	1.64743
LOC_Os01g50110.1	MYB family transcription factor, putative, expressed	3.16923	0.961339	1.24517	9.1564	0.421443	1.1329	7.0725	1.3732	0.799719	8.92377	0.681628	0.148756
LOC_Os01g50160.1	MDR-like ABC transporter, putative, expressed	2.63001	1.08931	0.094998	3.25553	0.742836	1.32122	3.47079	1.04515	0.723431	4.42553	0.581052	0.809159
LOC_Os01g50170.1	eukaryotic aspartyl protease domain containing protein, expressed	2.88889	0.500761	1.33749	3.85017	1.15897	0.15481	2.92653	-0.393374	0.221832	4.31848	0.883569	0.535008
LOC_Os01g50200.1	UDP-glucoronosyl and UDP-glucosyl transferase domain containing protein, expressed	2.98894	-0.179481	0.125494	2.46469	-0.316944	-0.816426	2.30864	-0.54662	-0.484225	2.25495	-0.276766	-0.310772
LOC_Os01g50350.1	expressed protein	3.80268	0.392431	0.573123	2.56278	0.217545	0.914938	2.88675	0.557112	0.115152	2.7857	0.582653	0.362463
LOC_Os01g50350.2	expressed protein	1.89059	0.880084	1.56845	5.26805	0.303182	2.58824	4.047	1.40281	0.565734	4.65351	0.85579	0.659877
LOC_Os01g50370.1	STE_MEKK_ste11_MAP3K.4 - STE kinases include homologs to sterile 7, sterile 11 and sterile 20 from yeast, expressed	2.48649	0.735158	0.801361	4.17906	0.802124	2.14462	2.36821	0.114446	0.473304	3.97168	0.967451	1.08886
LOC_Os01g50400.1	STE_MEKK_ste11_MAP3K.5 - STE kinases include homologs to sterile 7, sterile 11 and sterile 20 from yeast, expressed	2.40446	0.748357	-0.501598	3.77871	0.671825	2.1619	2.36355	0.629203	0.527904	3.80745	1.07399	1.63522
LOC_Os01g50410.1	STE_MEKK_ste11_MAP3K.6 - STE kinases include homologs to sterile 7, sterile 11 and sterile 20 from yeast, expressed	4.66416	2.59257	0.263351	5.9808	1.69799	3.09417	5.00154	2.52376	2.45361	6.01793	2.1208	2.23725
LOC_Os01g50420.1	STE_MEKK_ste11_MAP3K.7 - STE kinases include homologs to sterile 7, sterile 11 and sterile 20 from yeast, expressed	5.4653	3.58427	1.39801	7.8266	2.66952	3.29531	6.34442	3.10102	2.83469	8.58595	2.81011	3.11416
LOC_Os01g50622.2	DNA-binding protein DSP1, putative, expressed	3.55744	0.687136	1.12193	2.93204	0.51097	1.83551	1.34301	0.732254	0.602871	1.69478	0.518266	0.283745
LOC_Os01g50622.3	DNA-binding protein DSP1, putative, expressed	1.14365	0.234058	0.0242738	1.73398	0.67859	0.224915	2.00807	0.262146	0.843988	3.0681	0.873896	0.382414
LOC_Os01g50622.4	DNA-binding protein DSP1, putative, expressed	1.61667	0.678073	0.929162	2.542	0.594691	1.18322	1.89561	1.16973	0.819761	2.87527	0.716639	0.490402
LOC_Os01g50700.1	dehydrin family protein, expressed	1.79707	0.0929586	0.15464	2.17909	0.303397	1.10996	2.49834	-0.560085	-0.15728	1.7238	1.24547	0.579364
LOC_Os01g50720.1	MYB family transcription factor, putative, expressed	3.17707	-0.289728	-0.0513193	2.04463	-0.370916	0.488572	2.49451	-0.309585	-0.028122	2.86359	-0.589927	0.478847
LOC_Os01g50820.1	transporter, major facilitator family, putative, expressed	3.59104	0.151939	0.270932	4.18788	-0.107426	0.35728	3.49581	-0.633143	-0.122893	3.25798	0.177136	0.202824
LOC_Os01g50840.1	expressed protein	3.20878	0.0608775	1.06316	2.24202	0.247906	0.431233	2.86518	0.465085	0.913693	1.5594	0.62441	0.727804
LOC_Os01g50870.1	conserved hypothetical protein	3.58102	0.800952	1.55976	4.98792	0.926041	1.01884	3.84622	0.5553	0.753717	4.99261	0.556133	0.108923
LOC_Os01g50890.1	hypothetical protein	2.34028	0.225158	0.333053	2.81176	0.052317	0.605172	2.91252	0.131179	-0.0232154	4.48241	0.0746726	0.0737335
LOC_Os01g50900.1	Cupin domain containing protein, expressed	3.22384	0.386264	-0.0598871	4.77979	0.118919	1.84066	2.67357	-0.328849	-0.0620572	3.86009	0.536854	0.234164
LOC_Os01g50910.1	late embryogenesis abundant protein, group 3, putative, expressed	1.23534	-1.03793	-1.004	2.60545	0.844105	1.29861	1.33957	-0.992487	-0.313038	1.64307	1.68564	0.995062
LOC_Os01g50940.1	helix-loop-helix DNA-binding domain containing protein, expressed	3.41249	0.395639	1.40326	2.76276	0.911156	2.69451	3.39539	0.0273384	0.93957	2.95102	0.469452	2.01443
LOC_Os01g51010.1	DUF292 domain containing protein, expressed	2.13359	0.190238	0.0145224	2.87952	0.176061	0.379003	2.49858	0.0922774	0.054411	2.52277	0.0426632	0.263685
LOC_Os01g51010.2	DUF292 domain containing protein, expressed	1.61144	0.188614	0.48064	2.20137	-0.103029	1.96751	2.22146	-0.0644782	0.0371973	1.40724	0.345705	0.0383922
LOC_Os01g51030.1	expressed protein	-0.172642	0.733834	-0.949526	1.5075	0.0747986	0.871821	0.436571	1.06775	0.626226	2.51796	0.418326	0.540645
LOC_Os01g51060.1	hydrolase, putative, expressed	2.83999	-0.130269	-0.426061	2.57637	-0.240757	-0.52506	2.42169	-0.460164	-0.216203	2.01904	-0.0711237	-0.273347
LOC_Os01g51250.1	mitochondrial carrier protein, putative, expressed	1.4445	0.959367	0.223142	2.46928	0.582445	0.7862	2.00593	1.19774	0.8967	2.68149	0.536545	0.561438
LOC_Os01g51550.1	peroxidase family protein	4.19063	0.00704154	0.00174469	4.16545	0.0316149	0.405086	5.52831	-0.338197	0.0736427	3.79305	0.0207922	0.0941016
LOC_Os01g51570.1	glycosyl hydrolases family 17, putative, expressed	1.27406	0.152879	1.60333	1.34262	2.02152	0.879018	1.26537	-0.628267	0.296424	1.53076	1.35857	1.26541
LOC_Os01g51630.1	XIE, putative, expressed	0.772986	-0.285902	1.33914	0.726026	-0.535218	-0.518766	-0.35116	0.128218	0.307344	2.11202	0.475762	-0.33648
LOC_Os01g51670.1	expressed protein	4.71609	1.06209	0.602162	7.42327	0.911688	1.94331	4.88411	1.26938	0.252736	8.39045	1.60856	0.541682
LOC_Os01g51690.1	OsWRKY59 - Superfamily of TFs having WRKY and zinc finger domains, expressed	6.25509	-0.309992	0.543053	9.58264	0.131196	0.993338	6.16849	0.71405	0.441078	10.6789	0.278004	0.619775
LOC_Os01g51700.3	ras-related protein, putative, expressed	-0.193666	-0.00522305	0.368378	-0.31511	0.302092	0.511991	-0.0160362	0.182607	-0.493797	-2.15804	0.0883256	-0.13344
LOC_Os01g51735.1	expressed protein	1.53368	0.809335	0.655897	4.3783	0.811193	2.97945	1.44479	1.31834	0.560624	3.33113	0.790515	0.675398
LOC_Os01g51754.3	alpha-amylase precursor, putative, expressed	-2.38895	-0.212735	-0.7623	-1.32928	0.0537126	0.167809	-0.473621	-0.117314	-0.275995	-0.333751	-0.0770555	0.252563
LOC_Os01g51890.1	endonuclease/exonuclease/phosphatase family domain containing protein, expressed	1.41084	0.375745	0.418811	2.49926	0.479418	0.560465	1.98438	0.0529937	0.159292	2.40903	0.420023	0.372026
LOC_Os01g51920.1	phosphotransferase, putative, expressed	0.904828	0.607627	0.43943	2.58198	0.676034	1.98524	1.01947	0.944974	0.334154	2.18119	0.581772	1.20397
LOC_Os01g52030.1	zinc finger A20 and AN1 domain-containing stress-associated protein, putative, expressed	2.01709	0.135696	-1.19038	1.54879	-0.0347274	-0.187129	1.4956	0.192959	-0.473675	1.42784	0.0998301	0.181689
LOC_Os01g52050.1	systemin receptor SR160 precursor, putative, expressed	1.88876	0.249218	-0.25451	2.09766	-0.11673	0.128822	1.62699	0.123692	-0.270758	1.89615	-0.184263	0.306626
LOC_Os01g52320.1	NB-ARC domain containing protein, expressed	2.25338	1.05359	2.21198	5.39892	1.06741	2.54193	1.81452	1.51652	0.974829	3.09451	1.10675	0.737015
LOC_Os01g52400.1	bacterial transferase hexapeptide domain containing protein, expressed	3.06729	0.258525	0.32632	3.46117	0.173732	0.410752	3.41034	0.439583	0.258749	2.98445	0.0337857	0.366986
LOC_Os01g52470.1	elongation factor, putative, expressed	3.07842	2.07855	0.734007	5.7467	1.11818	1.27871	7.60497	2.04936	0.429919	8.49976	0.819276	0.254075
LOC_Os01g52500.5	NADP-dependent malic enzyme, putative, expressed	0.988042	1.81159	-0.358797	1.13452	0.828183	0.48782	1.31204	2.26023	1.64766	1.23328	0.590986	0.558161
LOC_Os01g52530.1	phosphoribosyl transferase, putative, expressed	1.46193	1.2965	1.65588	3.57574	0.674012	2.07752	2.03798	1.64422	1.36826	3.09595	0.656043	0.962785
LOC_Os01g52570.1	lachrymatory factor synthase, putative, expressed	1.64582	0.0387846	0.0250176	2.34088	0.0540419	0.784875	1.76405	0.532318	-0.187892	1.74929	-0.261154	0.420306
LOC_Os01g52594.1	expressed protein	1.71001	0.0528837	0.236073	1.80898	0.0979806	-0.0974293	1.95874	0.218599	0.177758	3.18176	0.145645	0.0789038
LOC_Os01g52660.1	POEI51 - Pollen Ole e I allergen and extensin family protein precursor, expressed	3.62964	0.00592729	-0.120669	2.50273	0.0566141	0.156973	2.51815	-0.0938771		4.59469		-0.0756944
LOC_Os01g52730.1	DUF584 domain containing protein, putative, expressed	3.44472	0.119747	-0.832045	5.01502	0.261807	1.37964	4.01184	0.983972	0.181969	5.60301	0.509821	1.13561
LOC_Os01g53040.1	OsWRKY14 - Superfamily of TFs having WRKY and zinc finger domains, expressed	-0.911734	1.27991	1.99839	-0.107202	0.936045	1.73994	0.0669224	2.21042	1.24688	-0.834436	1.68855	0.381533
LOC_Os01g53160.1	DUF623 domain containing protein, expressed	4.93318	-0.120455	0.793179	6.64215	0.0116949	0.203556	4.80834	0.036631	0.271396	5.59356	0.172944	0.128992
LOC_Os01g53210.1	metal transporter Nramp3, putative	1.96311	0.158588	-0.250757	2.49599	-0.225199	0.517274	0.709228	0.30664	0.180092	2.38608	0.234543	0.116624
LOC_Os01g53220.1	HSF-type DNA-binding domain containing protein, expressed	1.79254	-0.445955	0.455014	3.00222	0.358053	1.52189	1.97246	0.267829	0.929662	3.53554	0.721148	0.820644
LOC_Os01g53350.1	anthocyanidin 5,3-O-glucosyltransferase, putative, expressed	2.20628	0.344771	0.946015	2.73526	0.110725	-0.296097	2.76825	0.242943	0.569491	3.17193	0.100808	-0.275541
LOC_Os01g53500.1	RING-H2 finger protein ATL2M, putative, expressed	2.02223	-0.45674	-0.643119	1.43367	-0.31324	-0.444932	2.02632	-0.747383	-0.155328	2.23058	-0.307004	-0.155187
LOC_Os01g53640.1	retrotransposon protein, putative, unclassified, expressed	-2.07662	1.15573	0.81765	-0.390384	0.323884	-0.0349997	-1.73533	0.78629	0.503347	-0.439817	0.407013	0.241527
LOC_Os01g53670.2	ENTH domain containing protein, expressed	1.14888	-0.086221	-0.306832	2.09436	-0.0226086	0.0173674	1.52822	-0.0546503	-0.181674	1.67156	-0.127533	0.0373097
LOC_Os01g53710.1	dual specificity protein phosphatase, putative, expressed	2.61134	-0.172408	0.13464	2.28408	-0.0251801	0.168109	2.13723	-0.381471	0.147587	1.36458	-0.182085	0.0645575
LOC_Os01g53790.1	stress-induced protein, putative, expressed	2.44134	0.39071	0.0373424	3.51302	0.171022	1.34132	2.29275	0.109833	0.301018	4.01416	-0.0388048	0.49123
LOC_Os01g53860.1	hypothetical protein	1.05785	0.208847	-0.321142	2.53241	-0.067539	0.650949	1.34915	0.313521	-0.0944419	2.09974	-0.21656	0.188305
LOC_Os01g53880.1	OsIAA6 - Auxin-responsive Aux/IAA gene family member, expressed	-0.343996	0.0564159	-0.390249	-0.81485	0.576546	0.952184	-1.22615	0.373774	0.203697	-2.42068	0.635923	0.645804
LOC_Os01g53920.1	receptor-like protein kinase 5 precursor, putative, expressed	3.51266	0.837585	0.439816	6.65349	0.890175	1.93451	3.85065	0.868891	0.806654	6.18278	1.05963	1.66719
LOC_Os01g53920.2	receptor-like protein kinase 5 precursor, putative, expressed	2.99758	0.614628	-0.391	3.52286	-0.0107359	-0.191607	3.68385	-0.0823815	0.718298	4.59686	0.797233	0.378619
LOC_Os01g53980.1	IQ calmodulin-binding motif family protein, expressed	4.71221	0.0890966	0.186999	3.07904	-0.0548814	0.130218	4.98815	-0.0403997	0.347525	2.82987	0.175487	0.192723
LOC_Os01g54020.2	tRNA synthetase, putative, expressed	0.684937	-0.0978547	1.46316	-0.300701	-0.592276	-0.0973715	-0.174191	0.619208	0.0982275	2.2029	-0.0122983	-0.490039
LOC_Os01g54140.1	conserved hypothetical protein	3.65982	0.107509	0.336631	3.60728	-0.0038235	0.950208	4.39765	-0.108734	-0.0250216	4.76472	0.184161	-0.0201412
LOC_Os01g54210.1	GATA zinc finger domain containing protein, expressed	3.99231	1.13098	-0.182759	7.31341	0.434744	0.467737	6.73816	1.61345	0.282277	6.06611	0.752889	0.176098
LOC_Os01g54270.1	transposon protein, putative, unclassified	2.82699	0.105527	-1.99659	2.21999	0.0615909	0.345105	3.2717	-0.0168085	-0.167447	1.88189	-0.235591	0.0356535
LOC_Os01g54350.1	protein kinase domain containing protein, expressed	1.60824	0.422745	-0.100067	2.3207	-0.427044	0.272808	1.7544	0.229046	-0.326771	1.73248	-0.389211	-0.122753
LOC_Os01g54480.1	serine/threonine protein kinase, putative, expressed	1.42986	-0.17004	-0.332048	2.21643	-0.0821348	0.216752	1.63271	-0.167683	-0.453471	1.78199	-0.004215	0.0289938
LOC_Os01g54480.3	serine/threonine protein kinase, putative, expressed	2.00956	-0.469989	1.123	2.29519	0.0876504	0.520103	2.36845	-0.146969	0.657505	1.95932	-0.0960868	0.2966
LOC_Os01g54510.1	MAC/Perforin domain containing protein, putative, expressed	2.04315	0.567749	0.152785	3.0793	0.328342	0.890454	2.31366	0.569974	0.0589486	3.01316	0.370694	0.514064
LOC_Os01g54560.1	trehalose synthase, putative, expressed	1.82812	-0.11837	0.224697	2.84462	-0.240368	-0.0350728	2.08978	-0.160898	0.241085	2.18134	-0.126233	-0.0318206
LOC_Os01g54670.1	coiled-coil domain-containing protein 25, putative, expressed	-0.471279	-0.102872	-0.505673	0.0284897	0.251862	2.25143	-0.276989	0.0358662	-0.349695	-0.778531	-0.334123	0.2327
LOC_Os01g54700.1	retrotransposon protein, putative, unclassified, expressed	2.90936	0.0714896	0.183193	4.22462	0.0391834	1.17403	3.26176	0.190301	0.300207	4.23612	0.339064	0.526896
LOC_Os01g54890.1	ethylene-responsive transcription factor 2, putative, expressed	3.55562	-0.16086	0.26132	4.17188	-0.14261	0.0568931	3.0482	-0.0470566	-0.962733	3.82394	0.107384	-0.203585
LOC_Os01g55070.1	pentatricopeptide, putative, expressed	2.36991	0.459131	0.456605	0.3814	0.372001	-0.398965	2.04252	0.787815	0.095865	-0.299349	0.458201	0.0171018
LOC_Os01g55240.1	gibberellin 2-beta-dioxygenase, putative, expressed	0.0847459	0.619909	0.00444038	0.130783	-0.0343702	1.98903	-0.145563	2.4082	1.41892	-0.262005	-0.115463	2.26361
LOC_Os01g55320.1	heavy metal-associated domain containing protein	2.6855	-0.0779486	0.513892	1.32843	-0.0544054	0.0501856	3.01808	0.39528	0.442294	3.83425	-0.185554	-0.108282
LOC_Os01g55340.1	dof zinc finger domain containing protein, putative, expressed	2.01313	0.544199	-0.395084	1.6052	0.364693	0.746418	1.54841	0.779592	0.71835	1.62908	0.420448	0.944152
LOC_Os01g55500.1	nucleobase-ascorbate transporter, putative, expressed	1.15359	-0.312483	-0.0133432	0.14142	-0.0931498	-0.204429	2.23755	-0.28726	-0.242451	0.899867	-0.090089	-0.265223
LOC_Os01g55500.3	nucleobase-ascorbate transporter, putative, expressed	2.20258	-0.398337	0.192327	1.75719	-0.000427661	-0.502858	2.27547	-0.0044165	-0.074674	0.266982	-0.0585766	-0.274233
LOC_Os01g55510.1	dynein light chain type 1 domain containing protein, expressed	3.48606	-0.638266	0.0723441	3.21934	0.0852053	2.57859	3.00071	-0.164602	0.219285	3.08993	0.138687	0.885765
LOC_Os01g55560.1	ABIL3, putative, expressed	4.73506	-0.952133	0.118818	5.65288	-0.0797284	0.370567	5.58103	-1.01033	0.0158549	5.47384	-0.240877	0.0160316
LOC_Os01g55610.1	peptide transporter PTR2, putative, expressed	3.39487	0.0917118	0.363369	2.19005	0.240741	0.442337	3.82373	-0.26945	0.306343	2.56205	0.0603701	0.276622
LOC_Os01g55799.1	exo70 exocyst complex subunit domain containing protein, expressed	1.68682	-0.123193	-0.0351708	2.00427	-0.0101107	0.177243	1.89051	-0.293918	-0.198714	1.86573	-0.167017	0.126952
LOC_Os01g55799.2	exo70 exocyst complex subunit domain containing protein, expressed	3.4547	0.186843	0.314436	4.10817	0.242747	0.752406	4.32611	0.525136	0.307438	4.57149	0.251111	0.316338
LOC_Os01g55799.3	exo70 exocyst complex subunit domain containing protein, expressed	1.63719	0.250973	0.573123	1.64825	0.0836743	0.794262	2.04466	0.212169	0.122286	3.32467	0.280295	0.123332
LOC_Os01g55940.1	OsGH3.2 - Probable indole-3-acetic acid-amido synthetase, expressed	2.8281	0.0254034	-0.849386	2.35408	-1.07889	-0.146479	2.92164	-0.0467672	-0.319933	3.15703	-0.726465	0.175407
LOC_Os01g56080.1	expressed protein	3.11021	0.102555	1.33381	3.74067	0.634878	0.070665	3.71384	0.373678	0.992388	3.65952	0.485051	-0.368929
LOC_Os01g56160.1	hypothetical protein	2.6701	0.299204	-0.165412	1.92975	0.0645166	-0.0235844	1.29008	0.345392	-0.148995	0.662003	0.17153	0.125869
LOC_Os01g56200.1	BTBA2 - Bric-a-Brac,Tramtrack, Broad Complex BTB domain with Ankyrin repeat region, expressed	1.13401	0.0225225	0.351561	2.03626	0.0979608	0.550628	1.50981	-0.0842406	-0.0247226	2.09023	-0.0224989	0.197002
LOC_Os01g56200.2	BTBA2 - Bric-a-Brac,Tramtrack, Broad Complex BTB domain with Ankyrin repeat region, expressed	2.25446	-0.218715	0.866778	1.74895	-0.138533	-0.196031	0.14897	0.914671	0.125321	5.11274	0.178197	0.465261
LOC_Os01g56220.1	expressed protein	4.4238	0.494508	0.870284	5.80561	0.49592	0.385486	4.40109	0.233358	0.349395	5.63204	0.727231	0.0509617
LOC_Os01g56230.5	transmembrane protein 56, putative, expressed	1.16982	-0.371766	-0.525169	1.51659	-0.399388	-0.179843	2.31419	0.48325	-0.540256	1.29499	0.368804	-0.0737738
LOC_Os01g56235.1	expressed protein	3.62726	0.292856	0.856883	4.36526	0.784539	2.01368	3.54954	0.708213	0.603017	3.92641	0.728053	0.426022
LOC_Os01g56240.1	OsSAUR2 - Auxin-responsive SAUR gene family member, expressed	5.2931	1.44257	1.56211	6.86769	1.25525	2.85255	5.45653	1.47277	0.712917	7.59259	1.487	1.22097
LOC_Os01g56330.1	TKL_IRAK_CrRLK1L-1.5 - The CrRLK1L-1 subfamily has homology to the CrRLK1L homolog, expressed	2.00347	0.19256	0.594486	3.83671	0.407376	1.74057	2.42543	-0.183336	0.772622	3.86798	0.548269	1.41357
LOC_Os01g56350.1	PTAC12, putative, expressed	-2.3368	-0.486604	0.41219	-0.694134	-0.0639934	-0.705218	-1.07724	-0.0322512	0.0439569	-0.461881	0.220161	0.107314
LOC_Os01g56420.1	ctr copper transporter family protein, putative, expressed	2.19656	0.30962	0.399399	2.38545	0.130488	-0.146222	1.68595	0.0340769	0.142546	1.36527	0.600342	-0.0490226
LOC_Os01g56560.1	cyclase/dehydrase family protein, expressed	0.798432	0.794211	0.131218	2.27769	0.589873	1.29942	1.40226	0.563877	0.349063	2.45501	0.865468	0.756028
LOC_Os01g56570.1	xylosyltransferase, putative, expressed	2.42856	0.528034	-0.64279	6.87449	0.262176	1.15347	6.43927	0.205875	0.473734	6.82775	0.841415	0.517344
LOC_Os01g56690.1	helix-loop-helix DNA-binding domain containing protein, expressed	2.1925	1.94902	0.96977	8.6099	1.66294	3.35901	4.94476	1.96161	1.61012	8.50358	1.63397	2.40863
LOC_Os01g56810.1	cytokinin dehydrogenase precursor, putative, expressed	1.81699	-0.350925	-0.244308	1.05447	0.15417	2.00662	1.53191	-0.134502	0.740986	1.17426	0.338735	2.02864
LOC_Os01g56810.2	cytokinin dehydrogenase precursor, putative, expressed	1.3942	0.154086	0.688694	3.30443	-0.169862	0.213796	1.54738	0.218344	-0.465082	2.95916	-0.01416	0.258033
LOC_Os01g56840.1	DUF domain containing protein, expressed	4.6383	0.0827863		3.31336	0.0743595		5.0444	0.0631932	-0.0844897	3.36086	0.0769259	0.0807661
LOC_Os01g56880.2	purple acid phosphatase precursor, putative, expressed	0.37368	0.511575	0.0258439	-0.522245	-0.293957	-0.153591	1.05959	0.618959	2.20305	1.14	-0.368681	0.397413
LOC_Os01g56890.1	expressed protein	1.94954	0.0600758	0.271665	2.15246	-0.0267573	0.203904	2.1867	0.155465	0.3993	2.07483	0.0358525	0.0578711
LOC_Os01g56890.2	expressed protein	2.02847	0.168497	-0.000852777	3.15891	0.874525	0.745576	2.06358	0.432892	0.238202	2.72351	1.11848	-0.0161846
LOC_Os01g56890.3	expressed protein	1.60499	0.224967	-0.193664	2.32451	1.01851	0.188654	2.12065	0.323349	-0.148464	2.77343	0.91676	0.101997
LOC_Os01g56930.1	eukaryotic aspartyl protease domain containing protein, expressed	1.95864	0.815231	0.362467	2.62237	0.515307	1.45493	2.04312	1.05171	0.727663	2.49214	0.56675	0.889421
LOC_Os01g56930.2	eukaryotic aspartyl protease domain containing protein, expressed	1.88537	0.751876	0.647392	2.91907	0.143407	0.446534	2.08775	0.706196	-0.0981383	2.56415	0.43996	-0.202721
LOC_Os01g56940.1	flap endonuclease, putative, expressed	1.03945	-0.0887975	0.252609	2.42226	-0.0417309	0.0715419	1.5565	0.0380627	-0.00166816	2.05051	0.366138	-0.246931
LOC_Os01g57020.1	expressed protein	1.64661	-0.11686	0.167506	2.1561	0.222367	-0.191988	1.6657	-0.000882561	0.0338433	2.03894	-0.130338	-0.193395
LOC_Os01g57073.1	insulin-degrading enzyme, putative, expressed	0.700967	-0.0292931	0.756407	2.45751	0.646158	0.667751	1.04117	0.311919	0.780095	2.47745	0.938257	0.867896
LOC_Os01g57270.2	disease resistance RPP13-like protein 1, putative, expressed	1.15044	0.264398	0.339468	2.47815	0.404016	0.490259	1.72658	0.467287	0.393728	1.7987	0.251477	-0.119789
LOC_Os01g57420.2	diacylglycerol kinase, putative, expressed	2.42687	-0.541328	-0.32094	1.33737	0.0402456	-0.459604	0.0918225	0.0578562	0.514609	0.834459	-0.123753	0.184829
LOC_Os01g57540.1	protein kinase, putative, expressed	2.50775	-0.353365	1.12514	3.47273	0.0100248	0.315864	2.45227	-0.552687	0.75853	2.98613	0.355277	0.708048
LOC_Os01g57570.2	NADPH-dependent FMN reductase domain containing protein, expressed	0.871043	1.1307	0.368328	2.13915	0.0128235	0.596007	1.03643	0.637467	0.459869	1.54727	0.695687	0.212395
LOC_Os01g57730.1	peroxidase precursor, putative, expressed	1.20002	1.12308	0.715338	2.75487	0.648913	1.37327	1.26208	0.990459	1.08849	2.46322	0.94564	0.830766
LOC_Os01g57760.1	retrotransposon protein, putative, unclassified	3.26766	0.111522	0.14145	3.43963	0.234521	0.958907	4.20788	0.226966	0.262977	3.18586	0.288677	0.146594
LOC_Os01g57840.1	expressed protein	1.24728	0.637451	0.118152	2.07564	0.480179	0.86932	1.15797	0.830908	0.693174	1.80311	0.808458	0.464863
LOC_Os01g57870.2	disease resistance protein RPS2, putative, expressed	0.905649	0.095083	0.394226	2.34241	-0.0425039	1.07796	-0.337559	0.405682	0.850467	0.475844	0.148789	-0.0139646
LOC_Os01g57880.1	plastocyanin-like domain containing protein, putative, expressed	-1.16273	0.357647	1.22807	-2.75489	0.218269	0.396948	-1.87104	1.0791	0.511689	-3.10199	-0.0859109	0.24589
LOC_Os01g57968.1	expressed protein	1.54383	-0.14523	1.20289	3.03473	-1.1782	-0.898715	0.690257	-0.501506	0.576176	1.3617	-1.01102	0.723375
LOC_Os01g58020.1	ribulose bisphosphate carboxylase large chain precursor, putative	0.928785	-0.328705	0.29362	2.40885	-0.490306	-0.611642	0.995522	-0.81628	0.627924	1.09521	-0.104365	0.538159
LOC_Os01g58100.1	polyphenol oxidase, putative	-0.423473	-0.166026	0.120553	-1.49964	0.135479	0.186544	-0.446671	0.019562	-0.00583319	-1.28154	1.54356	1.99015
LOC_Os01g58130.1	expressed protein	1.89111	0.542885	0.699719	3.23811	1.12625	2.62729	1.89707	1.76219	0.802265	3.04276	1.02928	0.512015
LOC_Os01g58140.1	expressed protein	3.81919	1.09631	0.867833	4.91465	0.943371	1.06643	3.95772	1.03729	1.09274	4.7577	1.03818	1.08313
LOC_Os01g58150.1	expressed protein	3.64452	1.07941	0.394875	4.87627	0.7368	1.6064	3.50005	1.03758	0.836411	4.43165	0.791091	0.931901
LOC_Os01g58160.1	conserved hypothetical protein	1.0373	-0.0461336	0.137547	2.11487	0.0671663	0.134493	0.875187	-0.437306	0.175751	2.11526	-0.116755	-0.027562
LOC_Os01g58220.1	translation initiation factor SUI1, putative, expressed	0.451009	0.649402	-0.322895	0.397636	0.372528	2.24323	-0.215305	0.451702	0.456882	0.698317	0.595568	0.527911
LOC_Os01g58240.1	OsSub6 - Putative Subtilisin homologue, expressed	-0.391722	0.842143	2.53137	0.705213	1.64701	1.37008	0.382385	1.2865	2.52145	0.473284	2.03848	1.24801
LOC_Os01g58280.1	OsSub8 - Putative Subtilisin homologue, expressed	-1.84439	0.334289	2.64732	0.729151	1.27702	-0.0917003	-0.0496052	0.778163	1.70384	0.297678	1.06348	0.0496663
LOC_Os01g58290.3	OsSub9 - Putative Subtilisin homologue, expressed	-1.16285	1.10779	2.34752	-0.286188	2.00145	1.27267	0.247793	1.46991	0.854454	-0.651871	0.742665	-0.163038
LOC_Os01g58310.1	hypothetical protein	4.07196	0.532749	-0.114028	5.16181	0.61642	1.66804	4.10955	0.966606	0.331125	4.53276	0.798423	0.536025
LOC_Os01g58335.1	expressed protein	4.026	0.175674	-0.607417	4.22594	0.329506	0.966507	3.61582	0.5982	0.195779	3.75178	0.608518	0.233129
LOC_Os01g58340.1	conserved hypothetical protein	3.47944	0.0581431	0.120629	3.41574	0.138668	0.658243	3.05435	-0.00414195	-0.0844897	2.85159	0.192678	0.170047
LOC_Os01g58350.1	conserved hypothetical protein	2.58295	0.511219	-0.0232028	5.26449	0.0430793	1.20255	4.09066	0.13759	0.122563	5.21878	0.208405	0.156781
LOC_Os01g58400.1	zinc finger C3HC4 type family protein, putative, expressed	0.871438	0.0664764	0.254598	3.06784	0.180759	1.42161	0.774017	0.658001	0.13293	1.81428	0.354935	0.505808
LOC_Os01g58420.1	AP2 domain containing protein, expressed	2.63347	-0.13967	0.111443	2.9745	0.44961	1.25272	2.31179	-0.601122	-0.138502	2.71342	0.319673	0.885868
LOC_Os01g58440.1	ligA, putative, expressed	1.81001	-0.232433	0.108559	2.62761	-0.0984691	0.189565	1.93145	-0.493553	-0.105816	2.1432	-0.166472	-0.106146
LOC_Os01g58500.1	expressed protein	3.8192	0.555079	1.10557	3.47437	0.759815	0.771301	3.80453	0.166825	0.184047	3.9226	0.670994	0.618537
LOC_Os01g58510.1	NB-ARC domain containing protein	4.15057	0.706277	0.380412	2.92224	0.345154	0.529339	3.79445	0.69666	0.311273	3.5701	0.686121	0.241383
LOC_Os01g58520.1	disease resistance protein, putative, expressed	1.93612	0.0500396	0.280518	2.06171	-0.210103	-0.0553641	2.30225	-0.176525	-0.0982155	1.70111	-0.0104111	0.303943
LOC_Os01g58550.1	methyladenine glycosylase, putative, expressed	1.54177	0.106059	0.0699223	1.82619	0.315389	1.52149	1.40883	0.277928	-0.36324	2.07243	0.0975723	0.271601
LOC_Os01g58620.1	expressed protein	1.66112	-0.140884	-0.116798	2.128	0.315701	0.911928	1.45903	-0.099611	0.160264	1.87351	0.543574	0.470202
LOC_Os01g58670.1	conserved hypothetical protein	-0.951784	-0.095638	-2.2742	-0.0342123	-0.0541514	0.53371	0.0386057	-0.904255	-0.176509	0.599921	0.210383	-0.253544
LOC_Os01g58850.1	circadian clock coupling factor-related, putative, expressed	4.27868	0.462293	0.533154	4.67876	1.30779	2.36082	4.35928	0.736192	1.00377	5.95708	0.818349	1.07126
LOC_Os01g58860.1	auxin efflux carrier component, putative, expressed	0.146805	0.176019	0.82585	0.357005	0.196787	2.53159	-0.432402	0.330787	0.237971	0.555286	0.616873	0.217985
LOC_Os01g59440.1	BRASSINOSTEROID INSENSITIVE 1-associated receptor kinase 1 precursor, putative, expressed	-0.222902	0.123345	-0.491348	-2.67003	-1.07439	-0.6387	-1.27895	-0.0873098	-0.748886	-1.45654	-0.0576491	-0.236365
LOC_Os01g59610.1	KAZ1 - Kazal-type serine protease inhibitor precursor, expressed	2.33846	0.26326	0.246942	2.4672	0.37687	0.690661	2.41005	0.397871	0.168834	2.70745	0.438005	0.181412
LOC_Os01g59660.1	MYB family transcription factor, putative, expressed	-1.49595	-0.00813349	-0.0728706	-1.99368	-0.142048	-0.00220921	-0.991623	0.156525	-0.2427	-0.801537	-0.472956	-0.0410267
LOC_Os01g59660.3	MYB family transcription factor, putative, expressed	-0.44288	0.341293	-0.211605	-2.2178	-0.253922	0.144069	-1.02766	-0.595445	-0.416932	-2.08613	0.15656	-0.0772492
LOC_Os01g59680.1	NHL25, putative, expressed	3.74262	0.395249	-0.16304	4.46275	0.367553	1.17261	3.54141	0.595675	-0.149039	5.00342	0.0258286	0.529313
LOC_Os01g59690.1	OsFBX28 - F-box domain containing protein, expressed	1.65294	-0.194163	-0.148113	1.75352	-0.107222	0.168441	2.01367	-0.322572	-0.372147	2.00981	-0.142906	0.0305358
LOC_Os01g59780.1	AP2 domain containing protein, expressed	3.03101	-1.78007	-2.44963	3.83643	-0.148402	0.268091	2.30751	-1.62027	-0.898192	2.6334	0.015079	-0.0791952
LOC_Os01g59900.1	expressed protein	2.215	0.358636	-0.0828263	3.8573	-0.0326013	0.379986	2.59853	0.142528	-0.037576	4.05283	0.0789677	0.232854
LOC_Os01g59910.1	OsFBX29 - F-box domain containing protein, expressed	1.88946	0.0578745	-0.198232	2.262	0.279775	0.354125	2.0813	-0.0225561	-0.00260831	2.56255	-0.0821745	-0.280278
LOC_Os01g59910.2	OsFBX29 - F-box domain containing protein, expressed	1.22764	0.628657	0.353729	3.7182	0.387029	0.114414	2.29113	0.169038	-0.0820228	3.18151	-0.679743	-0.223681
LOC_Os01g59910.3	OsFBX29 - F-box domain containing protein, expressed	1.96914	-0.0332897	0.0508516	2.67645	-0.447093	-0.391164	1.93779	-0.187074	0.380319	2.21826	0.147434	-0.109211
LOC_Os01g59930.2	NADH-cytochrome b5 reductase, putative, expressed	-1.72361	0.560915	1.17256	-0.385884	0.626827	0.844448	-2.05536	0.336834	0.943326	-0.293257	1.12758	0.314253
LOC_Os01g60020.1	NAC domain transcription factor, putative, expressed	4.10548	0.504317	0.96548	4.43208	0.378274	2.00823	4.85271	1.55527	1.48762	5.00954	0.143102	1.16629
LOC_Os01g60309.1	retrotransposon protein, putative, Ty1-copia subclass	1.21754	-0.257054	-0.105801	2.01318	-0.0116876	0.22475	1.56229	-0.126477	-0.16563	1.84598	0.0658718	0.106818
LOC_Os01g60420.1	expressed protein	3.27653	0.669617	0.117725	4.38098	0.326168	1.05326	3.2157	0.489463	0.20103	4.1375	0.611452	0.650432
LOC_Os01g60430.1	pentatricopeptide repeat-containing protein, putative, expressed	1.95477	0.0918718	0.0212039	1.46637	0.162645	-0.0925693	2.21066	0.374739	-0.000577338	1.72148	-0.197534	-0.449282
LOC_Os01g60450.1	cytochrome P450, putative	0.0545576	0.566287	-0.969078	1.38498	-0.339904	-2.01037	1.72689	0.238158	-0.0700493	1.32748	-0.600529	-0.568013
LOC_Os01g60490.1	OsWRKY22 - Superfamily of TFs having WRKY and zinc finger domains, expressed	5.10309	0.71405	1.50479	7.03005	0.141598	1.78503	6.20466	0.654884	0.0141108	6.29656	0.517898	0.440234
LOC_Os01g60540.1	OsWRKY20 - Superfamily of TFs having WRKY and zinc finger domains	4.38879	0.111289	-0.00364538	3.10302		0.220549	3.00626	0.00741935	0.0926001	3.60821	-0.0590843	0.120432
LOC_Os01g60600.1	WRKY DNA-binding domain containing protein, expressed	5.31216	1.93889	2.22721	8.587	0.740729	3.1982	6.35804	1.21511	1.33579	9.12059	0.736766	2.44905
LOC_Os01g60640.1	OsWRKY21 - Superfamily of TFs having WRKY and zinc finger domains, expressed	4.76667	1.07723	1.57122	5.89472	1.04442	2.29122	4.97619	1.19316	0.694286	6.49222	1.26463	1.91565
LOC_Os01g60690.1	hypothetical protein	2.2549	0.760236	0.882609	3.29195	0.374872	1.34293	1.8717	0.753276	0.513122	2.38165	0.573626	0.345808
LOC_Os01g60700.1	serine/threonine-protein kinase NAK, putative, expressed	1.84131	0.147572	0.278675	2.19821	0.248719	0.538585	1.64392	0.234266	0.287485	1.88872	0.22583	0.181497
LOC_Os01g60700.2	serine/threonine-protein kinase NAK, putative, expressed	1.21917	-0.178988	-0.331121	2.01416	-0.132179	-0.0585021	1.63776	0.162565	-0.1648	1.1896	0.0755559	-0.489667
LOC_Os01g60710.1	hypothetical protein	1.30201	0.0639113	0.00174469	2.44817	0.209711	0.553554	1.13815	-0.0923423	-0.00583319	1.28815	0.158908	0.000394677
LOC_Os01g60730.1	RING-H2 finger protein, putative, expressed	2.21334	0.286788	1.47039	2.14478	0.394082	0.879406	1.49988	0.616729	-0.517682	2.1452	0.630999	0.489311
LOC_Os01g60740.1	LTPL16 - Protease inhibitor/seed storage/LTP family protein precursor, expressed	0.385621	-0.234627	0.468013	-3.9179	-0.221828	-0.991884	-0.826431	-0.488541	-0.0961305	-0.705586	-0.648469	0.242728
LOC_Os01g60780.1	solute carrier family 35 member E3, putative, expressed	-0.748316	0.0312579	-0.473621	-0.90583	-0.888889	0.304851	-2.12128	0.163757	0.357949	0.212525	-0.155469	-0.814114
LOC_Os01g60860.1	spotted leaf 11, putative, expressed	2.07486	-0.489814	-0.172857	1.6398	-0.145011	0.423058	2.19976	-0.773729	0.437675	2.0078	0.135248	0.658816
LOC_Os01g60960.1	DUF260 domain containing protein, putative, expressed	0.785664	-0.0713868	-0.213215	3.39375	0.0575763	-0.265763	1.25423	-0.109995	-0.0300822	3.82281	0.0314227	0.0646296
LOC_Os01g61060.1	SAG20, putative, expressed	1.88377	0.215903	-0.0497341	1.20388	-0.174056	-0.00506487	2.3331	-0.102558	-0.500458	1.62231	-0.0719692	-0.212288
LOC_Os01g61080.1	OsWRKY24 - Superfamily of TFs having WRKY and zinc finger domains, expressed	5.58765	2.21135	1.56145	6.90874	1.68579	2.46801	5.48671	2.20413	1.3234	6.80351	2.03839	1.84111
LOC_Os01g61110.1	ulp1 protease family, C-terminal catalytic domain containing protein	2.07022	-1.18612	0.0742422	1.37737	0.132874	0.0259364	1.76715	-0.583821	-0.0740625	1.42517	-0.12722	-0.099814
LOC_Os01g61160.1	laccase precursor protein, putative, expressed	-1.77789	-1.28838	0.250862	-3.26557	-0.456849	-0.938203	-0.296988	-1.32001	-0.0483808	-1.44884	-0.00466227	-0.263957
LOC_Os01g61200.1	GDSL-like lipase/acylhydrolase, putative, expressed	1.53385	0.114213	0.0509051	3.26816	0.0497996	0.112386	0.599407	-0.00132888	-0.132721	2.82657	0.0684216	0.0719432
LOC_Os01g61470.1	zinc finger, C3HC4 type domain containing protein	3.28794	-0.541004	-0.795723	1.51197	-0.0541514	-1.05092	2.96841	-0.267605	-0.363433	3.46013	-0.0819216	-0.621123
LOC_Os01g61510.1	ammonium transporter protein, putative, expressed	-0.232406	0.549627	1.21946	1.68244	0.747161	1.40299	0.332034	0.767125	1.06667	2.10909	0.983337	0.982858
LOC_Os01g61590.1	CAMK_CAMK_like.1 - CAMK includes calcium/calmodulin depedent protein kinases, expressed	1.57412	-0.0259244	-0.0300027	1.99629	0.00881873	0.200374	1.63168	-0.140777	0.303494	2.17631	-0.396331	0.306267
LOC_Os01g61610.2	flavonol synthase/flavanone 3-hydroxylase, putative, expressed	1.87492	-0.130792	-0.767291	1.82346	-0.287755	2.66908	1.85739	0.104226	0.366186	2.19608	-0.757705	0.915115
LOC_Os01g61610.3	flavonol synthase/flavanone 3-hydroxylase, putative, expressed	1.76422	0.207223	0.245317	1.87539	-0.273342	1.5416	2.18477	-0.1772	-0.164113	2.94492	-0.315117	1.08992
LOC_Os01g61610.4	flavonol synthase/flavanone 3-hydroxylase, putative, expressed	1.83199	0.487445	-0.250315	1.93669	-0.262972	2.07777	1.46906	0.0681518	0.183973	2.2942	-0.200342	0.579202
LOC_Os01g61620.1	protein kinase family protein, putative, expressed	1.85558	1.20175	0.294833	2.84674	0.357647	0.322589	2.58323	1.06186	1.31884	2.54688	-0.0404046	0.161521
LOC_Os01g61680.1	expressed protein	1.28184	0.448426	-0.310325	2.1241	0.45366	1.0526	1.06003	0.529024	0.0668979	1.97427	0.346836	0.398301
LOC_Os01g61690.1	OsSCP5 - Putative Serine Carboxypeptidase homologue, expressed	4.40569	0.151308	0.719145	5.49972	0.228374	0.967212	5.18749	0.125747	0.195338	5.19285	0.0434029	0.228851
LOC_Os01g61710.1	coatomer subunit delta, putative, expressed	-2.64404	1.27069	-0.501125	-2.6326	-0.150861	0.885005	-1.74696	1.09241	-0.540171	-1.3865	-0.0729597	-0.271433
LOC_Os01g61710.3	coatomer subunit delta, putative, expressed	-1.73742	0.336277	-0.362555	-2.24226	0.355411	0.0348634	-2.65162	-0.235266	-0.431606	-2.79885	0.207279	0.491157
LOC_Os01g61760.1	myosin heavy chain-related, putative, expressed	-2.09971	0.0545116	-0.645196	-1.46302	-0.961256	0.146376	-1.0372	-0.118786	0.0657663	-0.692964	-0.19084	0.27436
LOC_Os01g61900.1	CCT motif family protein, expressed	2.2813	-0.430879	0.376533	1.40403	-0.108051	-0.759175	1.52695	-0.0765766	0.304467	1.70142	-0.465687	-0.266172
LOC_Os01g61940.1	white-brown complex homolog protein, putative, expressed	1.64688	-0.725191	0.213879	1.06156	-0.210689	-0.230393	1.1155	-0.904414	0.563705	2.65435	-0.0584819	0.14604
LOC_Os01g61980.1	expressed protein	2.57242	0.373065	-0.055789	5.03228	0.222093	0.905099	2.47297	-0.0432085	0.268409	4.47515	0.100143	0.389479
LOC_Os01g61990.1	ankyrin repeat-containing protein, putative, expressed	1.8228	0.198744	0.618316	4.06495	0.173228	1.54338	2.33358	0.633536	0.459784	4.77377	0.168732	0.556436
LOC_Os01g61990.2	ankyrin repeat-containing protein, putative, expressed	0.871726	-0.0426787	0.258495	1.38186	0.00571756	0.540564	0.593721	-0.167574	0.0690543	2.45471	0.200323	0.429404
LOC_Os01g62190.1	ZOS1-15 - C2H2 zinc finger protein, expressed	2.41459	2.09555	-0.677763	4.09138	1.24173	1.3943	2.66636	1.76497	0.883979	3.88	1.33401	1.35385
LOC_Os01g62200.1	domain of unknown function DUF966 domain containing protein, expressed	4.47498	0.292486	0.335066	6.28495	0.413016	0.912309	4.93805	0.101151	0.336345	5.19325	0.103621	0.29395
LOC_Os01g62200.2	domain of unknown function DUF966 domain containing protein, expressed	3.66301	0.360087	0.0603562	5.85711	0.0152436	-0.119694	4.49932	0.273931	0.0736427	6.06345	0.0475937	0.0941016
LOC_Os01g62260.1	thaumatin, putative, expressed	-0.789788	0.640366	-0.0981701	-1.99736	1.08679	1.33945	-0.73471	0.666057	-0.0890693	-2.32089	0.802138	0.53894
LOC_Os01g62310.1	homeobox domain containing protein, expressed	2.11326	0.30839	-0.0580703	3.8678	0.126905	0.890768	3.156	0.0478863	0.0527206	5.05378	-0.0591205	0.170047
LOC_Os01g62380.2	fasciclin-like arabinogalactan protein, putative, expressed	1.37494	0.0882397	0.381939	0.414959	0.0465771	0.637671	2.36577	-0.160787	-0.254896	0.825404	0.184117	0.25517
LOC_Os01g62430.1	C2 domain containing protein, putative, expressed	4.36849	0.912844	0.556473	5.58314	0.741824	1.28625	3.76972	1.63055	0.535116	5.9394	0.294469	0.994817
LOC_Os01g62430.2	C2 domain containing protein, putative, expressed	2.35168	0.736575	0.965431	7.65299	1.03797	2.51424	4.25515	1.18558	1.21871	6.27772	1.38413	2.00975
LOC_Os01g62430.3	C2 domain containing protein, putative, expressed	3.65466	0.963582	2.35381	7.91932	1.30212	2.78211	4.23489	1.03563	1.55235	7.24974	1.2592	0.354048
LOC_Os01g62460.1	ZOS1-16 - C2H2 zinc finger protein, expressed	2.14457	-0.605778	-0.695977	3.54207	-0.652653	0.108772	2.78676	-0.527612	-0.733541	3.06297	-0.439344	-0.321952
LOC_Os01g62460.2	ZOS1-16 - C2H2 zinc finger protein, expressed	2.23277	-0.705109	-0.580414	3.10962	-0.170599	0.0196007	2.33188	-0.637877	-0.236946	2.78794	-0.118246	0.512631
LOC_Os01g62480.1	laccase precursor protein, putative, expressed	2.56181	-0.1399	-0.210061	1.63086	-0.0250048	0.553554	1.47248	-0.200557	0.127852	1.72841	-0.0341051	0.205423
LOC_Os01g62560.1	expressed protein	1.46904	0.0537959	-0.127112	1.24985	-0.153172	-0.547486	2.49515	0.483342	-0.260559	2.70745	0.0224319	-0.308739
LOC_Os01g62584.1	peptidase aspartic family protein, putative, expressed	1.54533	-0.0724248	-0.137455	3.41314	-0.182014	-0.257927	1.15799	0.35949	-0.137029	2.18901	-0.123059	0.203679
LOC_Os01g62610.1	peptidyl-prolyl cis-trans isomerase, FKBP-type, putative, expressed	-1.23823	-0.461823	-0.229158	-1.52154	0.803271	0.564268	-0.473126	0.0662519	0.00802821	-2.10763	1.16398	0.297
LOC_Os01g62620.2	DHHC zinc finger domain containing protein, expressed	-2.36565	-0.188862	-0.22584	-0.393918	0.14943	0.534468	-0.383076	-0.592255	-0.166593	-0.713967	-0.0713024	-0.230669
LOC_Os01g62660.1	MYB family transcription factor, putative, expressed	0.450556	-0.153148	0.284718	2.74184	0.337355	0.442211	0.0268644	0.176909	-0.101676	0.903303	0.397766	0.484156
LOC_Os01g62670.1	avr9/Cf-9 rapidly elicited protein, putative, expressed	1.05292	1.30567	0.325454	2.83659	0.611423	1.81992	1.23121	1.02636	0.593477	2.62231	1.10634	1.30516
LOC_Os01g62770.1	expressed protein	1.12753	-0.0467013	-1.05212	2.8619	0.177933	-0.1261	0.1497	-0.123382	-0.698226	1.88167	0.750297	0.113265
LOC_Os01g62780.1	hypothetical protein	1.24107	-0.198024	-0.788721	2.8615	0.489467	-0.234615	1.58639	0.0506882	-0.341471	2.68845	0.523975	-0.190343
LOC_Os01g62790.1	expressed protein	1.08457	0.115369	-0.26056	2.33453	0.162224	-0.261464	0.986063	0.192321	-0.147935	1.86816	0.233532	-0.150816
LOC_Os01g62790.2	expressed protein	0.658187	-0.0943109	-0.138435	3.49239	-0.123666	0.101487	1.35571	-0.0519062	-0.47762	2.65679	0.0624764	0.067139
LOC_Os01g62810.1	regulator of chromosome condensation, putative, expressed	0.822014	-0.646666	-1.51616	2.28203	-0.462182	-0.362393	1.12796	-1.19115	-1.0544	1.57106	-0.511635	-0.856398
LOC_Os01g62810.3	regulator of chromosome condensation, putative, expressed	1.48672	-0.614243	-0.836481	2.28944	-0.205193	-0.506011	1.44997	-0.521331	-0.654964	1.94824	-0.297011	-0.70459
LOC_Os01g62810.4	regulator of chromosome condensation, putative, expressed	1.35072	-0.532016	-0.844831	2.40878	-0.362521	-0.996133	1.95685	-0.541731	-1.09392	2.52327	-0.0873194	-0.899065
LOC_Os01g62870.2	oxidoreductase, aldo/keto reductase family protein, putative, expressed	1.93363	-0.0533272	0.059847	2.60664	0.112264	0.583104	1.21429	0.0574549	0.349158	2.85029	0.389251	0.326041
LOC_Os01g62900.1	amino acid kinase, putative, expressed	0.0409123	-0.856	-0.530161	0.129701	0.858235	0.973936	0.631072	-0.620578	-0.0845334	0.33822	2.02729	1.32692
LOC_Os01g62980.1	LTPL101 - Protease inhibitor/seed storage/LTP family protein precursor, expressed	-0.136005	0.146967	0.473706	-0.842924	0.0317862	2.37089	-0.821614	1.17026	1.39391	-1.02304	0.054732	2.18337
LOC_Os01g63060.1	phosphatidic acid phosphatase-related, putative, expressed	0.739297	-0.393822	-0.387729	2.47141	0.0387381	0.818822	0.952495	-0.0125102	-0.0696409	2.19925	0.190076	0.563897
LOC_Os01g63180.1	laccase-6 precursor, putative, expressed	-3.1589	2.91726	3.38854	-0.89473	2.77748	0.937769	-1.57287	2.55829	2.5521	0.0658082	2.41723	0.776523
LOC_Os01g63210.1	SOUL heme-binding protein, putative, expressed	2.71766	0.170628	0.0689488	2.18296	0.080683	-0.5348	3.16849	0.246313	-0.411073	1.88099	-0.0786102	-0.61023
LOC_Os01g63420.3	OsFBL4 - F-box domain and LRR containing protein, expressed	-1.08152	0.0424011	-0.233392	-2.50783	-0.0753134	-0.188165	-1.20957	0.2439	-0.387409	-1.9653	-0.138061	-0.22817
LOC_Os01g63460.1	MYB family transcription factor, putative, expressed	2.3052	0.00827992	-0.295542	1.26166	-0.384257	-0.419059	1.81007	-0.0823034	-0.416142	1.21347	-0.22084	-0.31184
LOC_Os01g63510.1	homeobox domain containing protein, expressed	-0.427399	1.07036	1.52267		0.655485	2.91887		0.171905	0.269955	0.555286	0.136268	0.106756
LOC_Os01g63690.1	hs1, putative, expressed	4.06197	-0.0692273	-0.0539027	4.262	0.208919	1.2077	4.09383	0.500459	0.392431	3.45535	0.365336	0.597589
LOC_Os01g63770.2	transmembrane amino acid transporter protein, putative, expressed	-0.404107	0.597031	0.929244	-0.482319	-0.353652	-0.243746	2.46055	0.545723	0.253423	-0.276682	-0.469787	0.280967
LOC_Os01g63930.1	cytochrome P450, putative, expressed	1.89253	0.0503529	0.524841	2.46589	0.130902	1.19169	1.4173	0.297756	0.176078	1.56551	-0.0205276	1.32473
LOC_Os01g63980.1	ZOS1-17 - C2H2 zinc finger protein, expressed	1.60027	0.225685	0.418993	2.21699	0.22687	1.60428	1.6716	0.152615	0.633383	2.22194	0.0253416	1.40935
LOC_Os01g63990.2	hydrolase, alpha/beta fold family protein, putative, expressed	-0.934718	-0.446244	-0.251793	-2.0894	-0.482482	-0.74081	-1.63198	-0.531919	-0.265844	-2.40225	-0.215275	-0.449336
LOC_Os01g64110.1	glycosyl hydrolase, putative, expressed	4.19887	-0.536285	0.396524	2.41034	-0.219209	1.54712	3.43695	-0.124938	-0.0330436	2.68333	-0.0718265	1.01793
LOC_Os01g64170.5	glycosyl hydrolases family 17, putative, expressed	1.4742	1.44735	1.56264	2.17298	0.507733	0.668384	1.77267	0.428106	0.500897	3.03231	1.60774	0.861511
LOC_Os01g64310.1	no apical meristem protein, putative, expressed	4.8073	1.30038	1.14013	4.76076	0.840837	1.9566	4.67496	0.79315	0.962889	4.00667	0.628354	1.38336
LOC_Os01g64310.2	no apical meristem protein, putative, expressed	5.41848	0.997925	1.04994	5.43955	0.917203	1.34728	5.06921	1.05283	0.28657	5.81836	0.875322	1.05631
LOC_Os01g64360.1	MYB family transcription factor, putative, expressed	1.12438	0.0618915	-0.474245	2.46316	0.527844	1.78877	1.23121	0.245025	0.201352	2.48113	0.468407	0.910306
LOC_Os01g64440.1	expressed protein	2.6099	0.265342	1.12188	4.34949	0.755402	1.23054	2.78689	0.324428	0.77044	4.26662	0.693771	1.10073
LOC_Os01g64450.1	harpin-induced protein 1 domain containing protein, expressed	3.90779	0.17857	0.141366	3.12714	0.0685371	0.161013	2.65591	0.092742	-0.00583319	2.81598	0.027821	0.000394677
LOC_Os01g64470.1	harpin-induced protein 1 domain containing protein, expressed	2.80122	1.27514	0.743621	4.46586	1.05516	1.2799	2.93157	1.42112	1.08272	4.2626	1.62724	1.11105
LOC_Os01g64570.1	U-box domain-containing protein, putative, expressed	4.32247	-0.0749532	0.430764	5.01145	-0.26069	0.569383	4.57362	0.473579	0.403714	4.82254	0.202668	0.389808
LOC_Os01g64620.1	zinc finger, C3HC4 type domain containing protein, expressed	3.73254	0.0100217	0.262616	1.8562	0.0924151	1.14502	2.43607	0.24258	0.00901993	2.28843	0.025094	0.0696063
LOC_Os01g64660.3	fructose-1,6-bisphosphatase, putative, expressed	-2.17746	-0.849136	-0.0922994	0.142463	-0.756855	-1.49337	-0.759841	-0.352403	-0.296122	-2.5404	-0.781445	-0.671904
LOC_Os01g65060.1	S-domain receptor-like protein kinase, putative	-0.926318	2.2334	1.85939	-0.135726	0.77631	0.488894	-0.0853838	2.05451	1.62363	0.805254	0.531345	0.111779
LOC_Os01g65110.1	POT family protein, expressed	-2.64563	1.33115	-0.385483	-2.50924	0.0586858	1.50817	-2.23183	0.410627	0.14173	-0.54754	0.0810524	0.165122
LOC_Os01g65150.1	proton-dependent oligopeptide transport, putative, expressed	2.63172	-0.0275813	1.18695	2.39976	0.0806502	0.325584	2.22212	0.0503772	0.615929	2.98225	-0.0791564	0.0264958
LOC_Os01g65169.1	proton-dependent oligopeptide transport, putative, expressed	2.07821	0.22222	0.667273	1.90599	0.144393	1.21543	2.47476	1.04207	0.848503	3.63861	0.376202	0.134681
LOC_Os01g65370.1	MYB family transcription factor, putative	2.5278	-0.129368	-0.110699	3.23858	0.524886	1.27676	2.20686	0.30448	0.341935	3.08171	0.71509	0.985742
LOC_Os01g65660.1	amino acid transporter, putative, expressed	-0.0744534	0.0701151	-0.77039	-1.78831	-0.467004	-0.836803	-1.02205	-0.121557	-0.338545	-2.01939	0.103627	-1.18545
LOC_Os01g65700.1	expressed protein	1.44214	0.0749929	1.36248	1.734	1.36822	2.16958	1.60454	1.22556	0.723436	0.644318	1.38509	1.47461
LOC_Os01g65780.1	glycosyl transferase, putative, expressed	0.383929	0.567892	-0.271093	0.770017	0.103381	0.158011	0.880318	0.408284	0.204011	2.0196	-0.242016	0.771089
LOC_Os01g65780.3	glycosyl transferase, putative, expressed	-0.0807429	0.0922754	0.537801	1.16818	0.579057	1.52778	-0.0779091	1.26048	0.413729	2.32652	0.445028	0.185374
LOC_Os01g65780.4	glycosyl transferase, putative, expressed	0.603843	0.796563	1.15442	2.25715	0.208999	0.448595	2.30921	-0.277039	0.434488	3.24026	0.533464	1.15668
LOC_Os01g65830.1	acyl-desaturase, chloroplast precursor, putative, expressed	1.93466	0.0738398	0.380264	3.00587	0.183348	2.56176	1.91358	0.161432	0.860406	2.93363	0.66783	1.04819
LOC_Os01g65880.2	nodulin MtN3 family protein, putative, expressed	2.25892	0.270366	-0.209406	1.09909	0.208069	0.749117	-0.282103	-0.623886	0.242862	-0.627941	-0.200801	-0.00690065
LOC_Os01g66010.1	amino acid transporter, putative, expressed	1.74714	0.266802	0.680644	0.436334	0.0664287	0.770574	2.16159	-0.231111	0.108189	0.962333	-0.220978	0.534177
LOC_Os01g66100.1	gibberellin 20 oxidase 2, putative, expressed	-0.872907	-0.642795	-1.21013	-1.35642	-0.531696	-0.684567	-1.22492	-0.198273	-0.702353	-2.121	-0.331374	-0.639581
LOC_Os01g66120.1	No apical meristem protein, putative, expressed	1.85793	0.659952	-0.119139	2.76397	0.410234	1.13676	1.91876	0.71546	0.3179	2.75326	0.628483	0.736712
LOC_Os01g66130.1	armadillo/beta-catenin repeat family protein, putative, expressed	2.04997	0.189779	0.0270529	2.95461	0.413264	1.0188	2.45735	0.422192	0.0824884	3.16582	0.626015	0.668761
LOC_Os01g66190.2	expressed protein	0.602437	0.478826	-0.559965	1.72596	-0.114434	1.10389	0.736537	0.360411	0.559674	2.07383	0.553759	0.89176
LOC_Os01g66250.1	S-locus-like receptor protein kinase, putative, expressed	0.928768	1.20392	1.02626	5.03392	0.550988	1.54262	2.70405	2.2811	1.36779	4.20604	0.96482	1.36405
LOC_Os01g66260.1	expressed protein	5.43667	2.46487	1.89766	5.95307	1.09091	2.64327	5.67497	3.17927	1.6207	5.36952	1.2814	1.87899
LOC_Os01g66270.1	AP2 domain containing protein, expressed	7.33982	0.596662	1.29645	6.86824	0.296502	2.00178	8.47167	1.11111	0.668935	6.51068	0.345522	0.3655
LOC_Os01g66480.1	expressed protein	2.4789	0.53558	0.507658	2.74202	0.259067	0.0888908	3.12219	1.02629	0.440464	3.11897	0.213364	-0.298606
LOC_Os01g66530.1	ARGOS, putative, expressed	3.4951	0.741193	1.34006	5.16813	0.606229	2.11707	3.91113	0.618195	0.387485	5.73284	0.956424	0.879174
LOC_Os01g66544.1	hypothetical protein	-0.248183	0.276046	-1.14876	2.08102	0.0256238	1.08482	0.196518	0.514648	0.361446	1.44519	0.00409277	0.594778
LOC_Os01g66820.1	inactive receptor kinase At1g27190 precursor, putative, expressed	1.36971	-0.162092	1.06296	2.17704	0.726105	0.471626	0.685655	-0.106766	0.635142	0.566041	0.478785	0.632754
LOC_Os01g66840.1	pectinacetylesterase domain containing protein	1.00084	-0.376581	1.46742	1.97156	0.51729	1.39891	1.74245	-0.273182	0.262533	2.28012	0.47692	1.01483
LOC_Os01g66860.1	serine/threonine protein kinase, putative, expressed	2.29832	0.269578	1.6588	5.28654	0.992513	2.14236	2.57502	-0.209595	0.980126	5.39196	0.0336661	1.62617
LOC_Os01g66860.2	serine/threonine protein kinase, putative, expressed	3.10615	-0.0792954	2.25391	6.1389	0.534073	1.98701	3.99498	-0.0625936	0.594463	6.01599	1.10342	2.11954
LOC_Os01g66860.3	serine/threonine protein kinase, putative, expressed	2.83872	0.491444	1.93041	6.12762	0.481613	1.60699	3.34384	-0.544714	0.594151	6.22864	0.053063	1.12619
LOC_Os01g66990.1	hypothetical protein	1.63538	-0.271547	0.733323	1.38714	0.346763	1.03027	1.42977	0.45456	0.710884	2.4693	0.441398	0.0644395
LOC_Os01g67010.1	expressed protein	6.88061	0.0205098	0.194229	8.79054	0.322497	0.221578	8.58655	-0.0968235	0.215643	7.61302	0.495391	-0.0581523
LOC_Os01g67030.1	auxin-responsive protein, putative, expressed	7.64609	0.364377	0.273928	8.24105	0.167575	0.482568	8.65138	0.275387	-0.0844897	8.05524	0.487969	0.015553
LOC_Os01g67090.1	IQ calmodulin-binding motif domain containing protein, expressed	3.06581	-0.596272	-0.145052	1.165	-0.299867	-0.107026	2.94082	-0.353897	-0.118845	1.1191	-0.119777	0.0261956
LOC_Os01g67150.1	hypothetical protein	0.774701	0.161869	-0.138739	3.47617	-0.00427315	-0.0211001	-0.415506	0.0701058	-0.0844897	1.63461	-0.172472	-0.0766298
LOC_Os01g67310.1	patatin, putative, expressed	-0.812853	-0.207013	-0.321192	-0.583011	0.326099	-0.870573	-1.35704	0.529994	-0.14998	-2.3674	0.0922739	0.359401
LOC_Os01g67430.1	lipase, putative, expressed	2.33518	-0.0402509	-0.348545	2.71449	-0.198365	-0.143874	1.88658	-0.503003	-0.164113	3.29758	-0.107794	-0.0350266
LOC_Os01g67520.1	VTC2, putative, expressed	-1.04616	0.445752	0.58401	-1.22166	0.510849	0.385233	-1.35259	0.869058	0.888274	-2.66114	0.254355	0.62883
LOC_Os01g67520.3	VTC2, putative, expressed	-0.665287	1.28584	-0.0173605	-2.58507	0.155053	-0.291375	-2.0585	0.749091	-0.32659	-0.885356	-0.3912	-0.346054
LOC_Os01g67590.1	oligopeptidase, putative, expressed	0.842361	-0.228335	-0.314055	1.99839	0.294375	-0.334835	1.04139	-0.118965	-0.0347104	1.65042	0.106138	-0.155131
LOC_Os01g67600.1	CXE carboxylesterase, putative, expressed	1.36363	0.407278	0.0563951	2.23351	0.109302	0.268357	1.68668	0.378749	-0.0774139	2.29048	0.128654	0.197871
LOC_Os01g67700.1	hypothetical protein	4.53504	0.413633	0.138864	5.01069	0.0214681	0.156973	4.20188	0.48521		4.94309	0.103067
LOC_Os01g67810.1	transposon protein, putative, unclassified, expressed	3.25755	1.14831	0.461395	5.35397	0.90926	1.90551	3.60523	0.701586	0.574172	5.56967	0.971031	0.796373
LOC_Os01g67820.1	exo70 exocyst complex subunit domain containing protein, expressed	4.99152	1.73204	0.210646	7.50593	1.16587	1.89028	5.17854	1.56692	0.711056	7.01138	1.26498	0.923685
LOC_Os01g67950.1	ubiquitin family protein, putative, expressed	4.93905	-0.987892	0.512757	4.00261	0.0333638	0.727177	4.28437	-0.816089	0.133932	4.76401	-0.366398	0.159287
LOC_Os01g68060.1	copine, putative, expressed	2.5937	0.96795	-0.0416452	4.65033	0.683001	1.28777	3.08428	1.02552	0.58916	4.63172	0.712615	0.885647
LOC_Os01g68160.4	ZOS1-22 - C2H2 zinc finger protein, expressed	0.280664	0.927375	-0.371526	2.27276	-0.118063	0.344344	0.442884	0.41716	-0.308191	1.57484	0.48071	0.541501
LOC_Os01g68290.1	expressed protein	0.187469	-0.709087	-0.691818	-2.96527	0.246435	0.669706	-0.283196	-0.683037	-0.168359	-1.09268	1.10217	0.501942
LOC_Os01g68320.1	DEAD-box ATP-dependent RNA helicase 30, putative, expressed	1.38293	0.286622	-0.134446	2.17792	-0.334735	0.799813	1.54306	-0.0673612	-0.112122	2.66584	0.361587	1.05058
LOC_Os01g68320.2	DEAD-box ATP-dependent RNA helicase 30, putative, expressed	1.58158	0.262369	-0.231392	2.36536	-0.371479	0.743417	1.43359	-0.11307	-0.292383	2.95755	0.362165	1.18309
LOC_Os01g68589.1	LTPL39 - Protease inhibitor/seed storage/LTP family protein precursor, expressed	-0.766318	0.0276057	-0.625141	-1.60565	-0.332239	0.0122482	-2.28441	-0.586176	-0.0878719	-1.36913	0.541695	0.171781
LOC_Os01g68720.1	keratin, type I cytoskeletal 9, putative, expressed	6.44128	0.602934	1.0185	6.62913	0.977425	0.65519	3.14456	0.550206	0.674124	5.72148	0.511588	0.246851
LOC_Os01g68730.1	RNA-binding protein FUS, putative, expressed	3.65435	0.152652	0.673918	5.04904	0.501301	0.387225	3.43022	0.500284	0.390798	3.76133	0.227266	0.0696063
LOC_Os01g68730.2	RNA-binding protein FUS, putative, expressed	3.06981	0.827551	0.436398	4.97889	0.215157	1.36681	3.08475	0.543414	0.506198	3.51886	0.222955	0.205423
LOC_Os01g68740.1	keratin, type I cytoskeletal 9, putative, expressed	2.58065	0.424702	1.71507	4.08344	1.08494	0.572628	2.60134	0.442212	0.267018	3.64914	0.528537	0.258129
LOC_Os01g68790.1	RNA recognition motif containing protein, putative, expressed	0.456859	2.73922	2.64255	0.838838	1.54367	2.67309	0.982595	2.08137	1.43034	1.72935	0.128975	1.99268
LOC_Os01g68790.2	RNA recognition motif containing protein, putative, expressed	1.27693	2.7297	0.790472	0.986259	1.50005	0.0749016	1.64975	2.88864	0.835982	1.74837	0.838796	-0.762251
LOC_Os01g68790.3	RNA recognition motif containing protein, putative, expressed	1.46362	0.968463	2.1383	0.47628	1.36836	1.91758	1.17837	1.22019	0.89878	1.69228	0.612663	0.940799
LOC_Os01g68790.4	RNA recognition motif containing protein, putative, expressed	1.12978	0.94213	0.326749	1.04213	-0.621681	1.33716	2.12547	0.711672	1.53982	1.30692	0.0105653	0.402326
LOC_Os01g68970.2	HYS1, putative, expressed	1.60863	-0.367664	0.525792	2.0574	0.556	-0.033479	1.23194	0.514879	0.500463	2.298	0.124246	-0.233542
LOC_Os01g69840.1	expressed protein	1.82642	-0.242842	0.194846	2.31484	0.224679	0.556684	2.57927	0.0315924	0.217621	2.807	0.301889	0.252325
LOC_Os01g70060.2	protein of unknown function, DUF618 domain containing protein, expressed	0.468727	0.603183	0.0302522	2.0185	0.203893	0.633153	0.404639	0.477848	0.513373	0.811061	-0.230185	-0.799288
LOC_Os01g70080.1	NB-ARC domain containing protein, expressed	0.96235	0.340726	1.60668	2.60348	0.246333	1.19872	1.47419	0.754034	0.954161	2.57663	0.42645	1.11548
LOC_Os01g70270.2	auxin response factor, putative, expressed	2.79685	-0.10218	0.611612	2.57592	-0.497385	-0.324885	3.01393	-1.63654	-0.0510879	3.3658	-0.509342	-0.39483
LOC_Os01g70270.4	auxin response factor, putative, expressed	2.43116	-0.377694	-0.804155	3.29362	-0.192499	0.270311	3.10649	-0.0723229	0.488583	2.78954	-0.230125	-0.160338
LOC_Os01g70360.1	serine palmitoyltransferase 2, putative, expressed	-0.800177	-0.0958007	0.325199	-0.496547	0.0802486	0.477774	-2.85451	-0.000164348	0.0926001	0.133746	0.185387	-0.0766298
LOC_Os01g70490.1	potassium transporter, putative, expressed	1.31231	1.09798	2.55674	2.22423	0.949585	1.53604	1.04171	1.25111	1.54064	2.20997	0.553227	1.13911
LOC_Os01g70550.2	heparan-alpha-glucosaminide N-acetyltransferase, putative, expressed	0.198494	0.211333	-0.906014	-0.071597	-0.294495	0.0384646	-0.223629	-1.49355	-0.8818	-2.02828	0.423914	-0.629468
LOC_Os01g70570.2	acyltransferase, putative, expressed	2.11804	0.328675	0.623202	0.085325	0.767757	0.568863	1.04449	0.202612	0.315224	-0.26023	0.316995	-0.0193647
LOC_Os01g70710.1	heavy metal-associated domain containing protein, expressed	0.0495016	0.710666	0.298321	1.30965	0.223277	0.648276	0.522196	0.55271	0.0462607	2.08251	-0.189952	0.157329
LOC_Os01g70790.1	SRC2 protein, putative, expressed	3.1338	0.743222	0.0736997	3.64394	0.650578	0.932338	2.92971	0.684929	0.63562	3.51045	0.888993	0.57325
LOC_Os01g70820.1	lumenal PsbP, putative, expressed	2.02619	0.523436	0.505543	3.50052	0.268789	1.07293	2.6869	0.406297	0.496216	4.02867	0.259375	-0.00969204
LOC_Os01g70850.1	esterase, putative, expressed	2.6657	2.00501	3.5451	3.45121	3.39065	2.62467	3.78578	3.09338	1.5944	3.29091	0.728986	0.23935
LOC_Os01g70850.2	esterase, putative, expressed	2.84189	0.26875	2.92539	1.24556	1.56026	0.680837	1.68792	2.04475	0.524729	1.56357	0.517669	-0.00579627
LOC_Os01g70940.3	potassium transporter, putative, expressed	-1.28252	0.203816	-0.0762376	-1.81423	0.114787	-0.705218	-1.30709	-0.178899	-0.392819	-2.19244	0.0359212	-0.155282
LOC_Os01g70950.2	spermatogenesis-associated protein 20 precursor, putative, expressed	0.842199	-0.375151	0.690641	2.2614	-0.627848	0.813043	0.464345	0.336292	-0.984554	1.92781	-0.0338523	0.0795617
LOC_Os01g71080.1	xylanase inhibitor, putative, expressed	3.18648	0.0827863	0.165549	2.13838	0.0685371	0.283782	3.35263	0.2984	0.038779	3.71779	0.127374	0.149429
LOC_Os01g71090.1	xylanase inhibitor, putative, expressed	1.95009	0.295809	0.51139	2.44093	0.410244	1.50314	1.7898	0.853626	0.636295	2.13813	0.447633	1.02134
LOC_Os01g71270.1	eukaryotic peptide chain release factor subunit 1-1, putative, expressed	1.65655	0.802356	0.512441	1.73629	0.288276	0.295752	2.45015	0.94829	0.414586	2.64419	0.235054	0.112158
LOC_Os01g71310.1	cytokinin dehydrogenase precursor, putative, expressed	1.82435	-0.151124	0.214528	2.49126	-0.090188	0.921702	1.97167	-0.191818	0.821892	2.11532	-0.0186209	0.611249
LOC_Os01g71320.1	hexokinase, putative, expressed	1.44897	-0.0723458	0.426652	2.3232	-0.134019	-0.176172	1.88847	-0.255474	0.0454319	2.67269	-0.305087	-0.426439
LOC_Os01g71350.1	glycosyl hydrolases family 17, putative, expressed	0.197061	0.0645141	1.14841	1.86481	0.551121	2.04487	0.402391	1.56498	2.44201	-0.745286	0.845507	1.67778
LOC_Os01g71380.1	glycosyl hydrolases family 17, putative, expressed	-2.01191	0.463641	0.819558	-0.595382	0.55025	0.467155	-0.796455	0.689831	1.55647	-1.47055	0.699336	1.39615
LOC_Os01g71474.1	glycosyl hydrolases family 17, putative, expressed	-1.37798	-0.0717749	-0.489187	-2.95558	-0.441193	0.579499	-1.6504	0.174567	-0.061262	-1.79195	-0.147266	-0.0706281
LOC_Os01g71624.5	expressed protein	0.510755	1.15656	0.560877	-0.0920231	0.615056	2.14945	-0.107507	0.603424	0.838253	0.452573	0.588132	0.678725
LOC_Os01g71630.2	expressed protein				-4.50888	0.0685371	-0.166574	-0.335722			-0.423023
LOC_Os01g71670.1	glycosyl hydrolases family 17, putative, expressed	-2.23395	0.536025	0.777447	-0.763022	0.524534	0.452691	-0.829868	0.723504	1.40709	-1.47473	1.02006	1.44672
LOC_Os01g71690.2	recA protein, expressed	-0.758702	0.353173	1.69725	2.48394	1.02576	1.2741	-1.03565	0.0863259	1.03292	2.18784	2.45079	1.76658
LOC_Os01g71740.1	amino acid permease family protein, putative, expressed	0.363165	0.825498	2.2568	2.5968	0.151125	0.338014	0.809499	1.07259	0.803259	2.897	0.940157	-0.0583258
LOC_Os01g71760.1	amino acid permease family protein, putative	-0.116874	1.21195	1.87031	3.19338	0.973224	0.293059	1.09377	1.17594	0.924877	4.13699	1.01451	-0.15171
LOC_Os01g71810.1	glycosyl hydrolases family 17, putative, expressed	-0.14679	-1.00577	-0.347229	0.048958	-0.13668	2.32408	1.2271	0.245527	0.478325	0.760091	0.0196588	0.157301
LOC_Os01g71820.1	glycosyl hydrolases family 17, putative, expressed	-0.319422	-0.630008	-1.07072	-0.496547	-0.386559	2.15345	-0.671761	-0.00414195	-0.0857325	-0.52424	-0.14855	-0.00123193
LOC_Os01g71830.1	glycosyl hydrolases family 17, putative, expressed	0.118276	-0.648711	-0.322277	-1.40587	0.0369966	2.19587	0.169517	0.91088	0.843443	-0.381925	0.350838	0.909784
LOC_Os01g71860.1	glycosyl hydrolases family 17, putative, expressed	-1.68131	-0.509165	1.21835	-0.599448	0.138668	2.03555	-0.701633	1.03415	0.871172		1.1948	0.313052
LOC_Os01g71890.1	transposon protein, putative, unclassified	-2.31125	0.289929	0.409845	-0.789384	-0.0259581	0.557957	-0.388265	0.456533	0.904004	-1.41852	1.08059	0.698801
LOC_Os01g72000.1	armadillo repeat-containing protein, putative, expressed	2.23822	0.210009	0.445973	3.0071	0.597943	1.32687	2.38545	0.367204	0.209564	2.90693	0.388715	0.581513
LOC_Os01g72080.1	calmodulin-like protein 1, putative, expressed	2.30439	0.154149	0.375048	4.1347	0.402108	1.1148	2.5421	0.58331	0.473512	5.38354	0.399761	0.901636
LOC_Os01g72100.1	OsCML10 - Calmodulin-related calcium sensor protein, expressed	3.07141	-0.274224	-0.429399	2.74499	-0.211701	-0.196132	3.23934	-0.565895	-0.217463	3.1591	-0.141908	0.0490849
LOC_Os01g72120.1	glutathione S-transferase, putative, expressed	1.21291	0.958739	0.463842	2.11708	0.678865	0.908895	1.71915	0.734156	0.394592	2.32679	0.856724	0.396776
LOC_Os01g72130.1	glutathione S-transferase, putative, expressed	2.70109	1.42678	1.24247	4.37738	1.25702	1.63638	2.90755	1.12428	1.10558	3.97537	1.51487	0.785346
LOC_Os01g72140.1	glutathione S-transferase, putative, expressed	2.87667	0.174977	1.00941	3.88136	0.495732	-0.0339768	3.57953	0.768602	0.298239	3.81559	0.33602	0.267059
LOC_Os01g72150.1	glutathione S-transferase, putative, expressed	1.25146	1.81287	1.82003	3.93994	0.91363	0.256058	1.96086	2.45228	1.52947	1.73286	0.456743	0.112457
LOC_Os01g72170.1	glutathione S-transferase, putative, expressed	1.04927	0.586644	0.520214	1.28217	-0.00510997	0.151042	1.09059	0.554893	0.619321	2.07429	-0.112716	0.00473009
LOC_Os01g72270.1	cytochrome P450, putative, expressed	-1.63678	-0.381848	-0.384989	-2.55063	0.0539413	0.532938	-2.83855	-0.205064	0.48849	-3.95645	0.71254	1.89325
LOC_Os01g72350.2	amidohydrolase, putative, expressed	-2.02358	-0.473509	-0.253903	0.682333	-0.338199	-0.859348	-0.204036	-0.343236	0.356789	-1.28632	0.178813	-0.166834
LOC_Os01g72370.1	helix-loop-helix DNA-binding domain containing protein, expressed	-0.320464	0.417532	-1.57752	2.77361	-0.106084	1.03502	1.57365	0.0299754	-1.24015	1.78907	-0.174075	0.464633
LOC_Os01g72370.2	helix-loop-helix DNA-binding domain containing protein, expressed	-2.04202	-0.119988	-0.541652	-1.31546	-0.211632	0.537409	-0.763454	-0.0263342	-1.18219	0.357026	-2.12387	0.114224
LOC_Os01g72370.3	helix-loop-helix DNA-binding domain containing protein, expressed	-1.73131	-0.261923	-2.21469	-0.696301	-0.342359	0.647519	-0.8181	-0.0388521	-1.21922	-0.327874	-1.22347	-0.288891
LOC_Os01g72450.1	DNA binding protein, putative, expressed	4.82952	0.0855859		4.65064	-0.0611622		4.42361	0.167327	-0.0911274	4.4501
LOC_Os01g72530.1	OsCML31 - Calmodulin-related calcium sensor protein, expressed	3.3418	1.81604	-0.0827551	5.32777	1.33175	1.59198	3.50249	1.46141	1.14559	5.24579	1.55309	1.17776
LOC_Os01g72550.1	OsCML19 - Calmodulin-related calcium sensor protein	3.28937	-0.206712	-0.141336	4.68421	-0.0373935	-0.104232	1.22827	-0.00414195	0.0736427	2.68842	0.00131339	-0.0196395
LOC_Os01g72710.1	expressed protein	1.94174	0.652941	1.15996	3.02308	-0.00178573	0.939593	2.60423	0.48295	1.15681	3.42397	-0.0994183	0.380564
LOC_Os01g72810.1	secreted glycoprotein, putative, expressed	1.39027	0.565089	1.38956	3.99097	0.490718	0.558861	1.8107	0.304731	0.585018	3.59241	0.893844	0.764019
LOC_Os01g72900.1	abscisic stress-ripening, putative, expressed	3.01034	0.559238	-0.0350944	3.44079	0.858608	0.891136	2.61854	0.635098	0.365681	3.01665	1.04804	0.140577
LOC_Os01g72910.1	abscisic stress-ripening, putative, expressed	3.39778	1.47779	0.466	3.4154	1.77071	0.711339	3.25333	1.5207	1.09046	3.22029	1.70236	0.363839
LOC_Os01g72930.1	pentatricopeptide, putative, expressed	2.94141	0.579571	0.168034	2.54578	0.00677681	-0.0537155	2.79261	0.767375	0.105538	2.39011	-0.244206	0.179798
LOC_Os01g72940.1	phosphatidylserine decarboxylase, putative, expressed	1.79309	-0.109797	0.216205	2.7447	0.182522	0.457561	2.06589	0.00535152	0.0613619	2.2597	-0.115769	0.34568
LOC_Os01g72970.1	DUF630/DUF632 domains containing protein, putative, expressed	1.34254	1.35464	0.442957	2.63896	1.0087	1.46759	1.72718	1.19544	0.752863	2.82616	1.2464	1.06251
LOC_Os01g73200.1	peroxidase precursor, putative, expressed	-0.919649	-0.197219	2.53988	-0.165964	1.32246	3.36899	-1.05788	2.15733	0.41828	0.76027	2.61831	0.906266
LOC_Os01g73250.2	abscisic stress-ripening, putative, expressed	-0.905878	-0.552932	0.0819496	-0.112393	0.0234873	-1.22563	-0.868247	-0.119106	-0.519024	-3.16736	0.540898	-0.254421
LOC_Os01g73310.1	actin, putative, expressed	-1.02221	0.0965876	0.478119	-2.3959	0.233135	0.337206	-1.29629	0.468439	0.619675	-1.7429	-0.018024	0.208811
LOC_Os01g73390.1	conserved hypothetical protein	1.59356	0.162012	0.340812	2.39108	0.0439811	0.450123	1.18455	0.198096	0.194269	2.9466	0.301099	0.149713
LOC_Os01g73490.1	expressed protein	2.32804	0.317486	-0.0110281	1.80187	0.111146	-0.0424522	1.33286	0.375911	0.566385	1.08177	0.168824	0.217124
LOC_Os01g73604.1	LSM domain containing protein	1.56935	0.00560341	-0.213215	2.85976		0.100585	2.34318	0.092742	0.0926001	3.269	-0.0590843	0.015553
LOC_Os01g73770.1	dehydration-responsive element-binding protein, putative, expressed	8.36577	0.200748	0.271828	8.70667	0.425686	1.10837	9.22524	-0.0834538	0.27487	7.9433	0.284931	0.185756
LOC_Os01g73960.1	drought induced 19 protein, putative, expressed	1.78876	-0.36703	-0.191279	2.11868	-0.321478	-0.619014	2.03397	-0.552929	-0.492464	2.36992	-0.349933	-0.503527
LOC_Os01g73960.2	drought induced 19 protein, putative, expressed	1.34566	-0.229182	-0.346647	2.15817	-0.146921	-0.079856	1.68804	-0.478307	-0.624524	1.67962	-0.443896	-0.464119
LOC_Os01g74040.1	zinc finger, RING-type, putative, expressed	4.51552	0.818776	0.308089	5.00576	0.950516	0.979093	4.60052	0.486449	1.25215	4.69858	1.41618	0.514751
LOC_Os01g74160.1	carboxyl-terminal peptidase, putative, expressed	-0.170874	0.349606	1.4598	2.9206	0.814483	0.389401	0.692996	-0.444698	0.479386	1.28137	0.569892	0.523935
LOC_Os01g74360.1	26S proteasome non-ATPase regulatory subunit 6, putative, expressed	0.882086	-0.00343954	-0.351671	2.65963	-0.227115	-0.612978	1.42208	0.0272738	-0.181059	1.13935	-0.226949	0.0335249
LOC_Os01g74370.1	domain of unknown function DUF966 domain containing protein, expressed	2.02257	0.773298	1.03635	4.12099	0.736352	2.03261	2.2779	0.572567	0.827779	4.2465	0.800777	0.630592
LOC_Os01g74490.1	heavy metal-associated domain containing protein, expressed	-1.95383	0.358108	0.44226	-1.40904	0.314565	0.831567	-2.07639	0.824477	0.488604	-1.12315	0.452894	0.807379
LOC_Os01g74580.1	dnaJ homolog subfamily C member, putative, expressed	-1.7462	0.502781	-0.217017	-2.58944	0.330278	0.0432534	-2.07361	0.298572	-0.152483	-2.62297	0.191869	-0.353459
LOC_Os01g74640.2	mitochondrial carrier protein, putative, expressed	-2.00073	-0.18277	-0.528045	-3.56594	0.254281	-0.122345	-2.61906	0.0775383	-0.129835	-2.26422	-0.208037	0.865513
LOC_Os01g74640.3	mitochondrial carrier protein, putative, expressed	-1.15324	-0.000672579	0.710565	-2.06397	0.0299688	1.08946	-1.45317	0.0623864	-0.451449	-1.88185	0.302203	-0.382575
LOC_Os02g01100.1	transmembrane amino acid transporter protein, putative, expressed	-0.509678	-0.399657	0.477809	-2.01258	0.512454	-0.231606	-1.06634	-0.0850983	-0.615328	-2.50936	-0.257307	-0.263332
LOC_Os02g01510.1	lactate/malate dehydrogenase, putative, expressed	2.26111	-0.602816	0.584091	3.81244	0.126097	1.60914	2.77092	0.712113	-0.00385002	2.23008	0.472891	0.328395
LOC_Os02g01590.1	glycosyl hydrolases, putative, expressed	-1.74658	-1.15021	-1.11971	-1.75262	0.091156	-0.971767	-3.04648	-0.671338	-1.73358	-3.70382	0.236043	-0.354859
LOC_Os02g01810.1	expressed protein	1.51807	-0.107107	0.126578	2.4375	0.0316149	0.511622	1.54677	0.131179	0.126378	3.14801	0.189449	0.109173
LOC_Os02g01930.1	expressed protein	2.23615	-0.349974	-0.547967	1.60648	-0.056387	-0.765314	1.78016	-0.487223	-0.251165	1.13301	0.0676649	-0.135114
LOC_Os02g02210.1	aminotransferase, putative, expressed	-1.79723	-0.726106	-0.215472	0.048958	0.125952	0.415502		1.29171	0.637633	0.251332	0.628886	3.00727
LOC_Os02g02410.1	DnaK family protein, putative, expressed	-2.01767	0.74953	-0.0336467	-2.8676	0.237571	0.200062	-2.50537	0.327733	0.0404733	-2.98736	0.322194	0.0217274
LOC_Os02g02600.1	serine/threonine-protein kinase Cx32, chloroplast precursor, putative, expressed	1.9031	0.324618	0.30598	2.83026	0.165361	0.7147	2.30138	0.367769	0.269064	2.7586	0.303668	0.435622
LOC_Os02g02730.1	expressed protein	0.836539	0.24799	0.162887	2.61808	0.327153	1.12434	0.760932	0.688727	0.465393	1.86736	0.477938	0.900885
LOC_Os02g02740.2	PPR repeat containing protein, expressed	2.04819	0.0167249	0.351797	0.995431	-0.79834	-0.197071	0.552264	0.651143	0.378472	0.422944	-0.0673965	0.452102
LOC_Os02g02780.1	protein kinase family protein, putative, expressed	-1.0302	0.76948	1.11461	0.70038	0.733569	2.06762	-0.253087	1.40686	0.814502	1.23527	0.719761	0.574201
LOC_Os02g02930.1	terpene synthase, putative, expressed	0.0118113	-0.450795	0.73258	1.09256	1.86013	2.62872	0.734756	-2.41982	0.722438	1.79431	1.31327	-0.0708459
LOC_Os02g03040.2	RNA recognition motif containing protein, expressed	-0.753253	0.38044	1.16247	-0.64071	-0.129667	0.126049	-2.41624	0.139377	1.00573	-0.0587221	0.607039	0.933994
LOC_Os02g03260.2	3-isopropylmalate dehydratase large subunit 2, putative, expressed	0.328943	0.107321	0.72471	1.83643	0.351384	1.1123	2.18093	-0.165522	0.323043	2.82098	0.702239	1.3747
LOC_Os02g03280.1	transmembrane BAX inhibitor motif-containing protein, putative, expressed	2.04686	0.599998	-0.291781	2.49694	0.557424	0.665263	2.1828	0.629979	-0.285014	2.22502	0.306054	0.238606
LOC_Os02g03280.2	transmembrane BAX inhibitor motif-containing protein, putative, expressed	1.25844	0.824143	0.805845	3.46354	0.0876887	0.350354	1.53044	0.35737	0.349209	2.50018	0.727214	0.548287
LOC_Os02g03294.1	cyclin, putative, expressed	1.77181	0.832413	-0.00799728	2.30295	0.347196	0.529813	1.38278	0.821409	0.320172	2.01824	0.13449	-0.0386097
LOC_Os02g03310.1	KH domain containing protein, putative, expressed	0.210272	1.41261	-0.514011	1.28184	0.224828	-0.0050225	2.92244	1.25325	0.533798	2.14565	-0.0922047	-0.515199
LOC_Os02g03400.1	microtubule associated protein, putative, expressed	3.40056	-0.443014	0.729206	4.34593	0.0669309	1.11367	3.16012	-0.149024	0.590066	4.87997	0.480435	0.400075
LOC_Os02g03410.1	CAMK_CAMK_like.12 - CAMK includes calcium/calmodulin depedent protein kinases, expressed	3.57596	0.63554	0.721011	5.3663	0.472449	1.70882	3.75119	0.698806	0.748559	4.50128	0.600274	1.40354
LOC_Os02g03410.2	CAMK_CAMK_like.12 - CAMK includes calcium/calmodulin depedent protein kinases, expressed	3.36466	0.282724	0.891292	4.67448	1.20215	1.56014	3.58792	0.291328	0.463431	4.48036	0.49614	0.968352
LOC_Os02g03580.3	transcription factor, putative, expressed	-1.22509	-0.829808	-0.309257	-1.22262	-0.316382	-1.328	-1.82155	-0.784804	-0.427245	-2.21241	-0.169227	-0.454022
LOC_Os02g03660.1	OsFBDUF12 - F-box and DUF domain containing protein	1.39613	0.111522		4.13424	0.0743595		1.45539	-0.0938771		0.98828	0.0758027
LOC_Os02g03710.1	UP-9A, putative, expressed	2.00309	0.310079	-0.962887	2.14913	-0.338331	0.631813	1.31339	0.0762327	-0.800256	2.04234	0.0454778	-0.552011
LOC_Os02g03940.1	expressed protein	-1.62097	-0.574904	-0.55329	-0.917433	-0.645274	-0.245112	-2.07218	-0.366287	-1.14653	-0.961443	-0.269862	-0.541187
LOC_Os02g04010.3	cyclin-T1-1, putative, expressed	2.43943	1.97392	0.648992	3.05207	1.01944	1.39192	2.27257	0.60347	0.276117	2.88468	1.57691	0.295335
LOC_Os02g04130.1	DUF1645 domain containing protein, putative, expressed	5.21643	2.71548	0.95023	6.53542	1.85996	1.7895	5.21854	2.28444	0.991046	6.98829	2.11498	1.53374
LOC_Os02g04230.3	CGMC_MAPKCMGC_2.7 - CGMC includes CDA, MAPK, GSK3, and CLKC kinases, expressed	1.03417	0.43335	0.619456	3.06604	0.761367	1.71407	1.50135	-0.0766458	2.09578	2.27003	0.769325	0.571617
LOC_Os02g04250.2	glycosyltransferase, putative, expressed	-0.431921	0.154509	-0.0791356	1.35624	0.237355	0.22325	0.433489	0.624009	-0.25957	2.22543	0.59649	1.4202
LOC_Os02g04430.1	STRUBBELIG-RECEPTOR FAMILY 1 precursor, putative, expressed	2.17354	-0.109624	0.0580731	2.08704	0.207637	0.234809	2.85783	0.0471285	-0.0936712	2.78794	-0.0143471	0.2
LOC_Os02g04500.1	S-adenosyl-L-methionine-dependent methyltransferase mraW, putative, expressed	-0.210002	0.0336201	-0.0781688	-1.63017	0.0985882	0.0914001	-0.776255	0.169655	0.625805	-2.0371	0.187533	-0.437967
LOC_Os02g04570.1	conserved hypothetical protein	3.23534	0.0827863	0.118151	1.22771		0.161013	3.68284	0.00692369		1.53625	-0.00139347
LOC_Os02g04650.1	activator of 90 kDa heat shock protein ATPase homolog, putative, expressed	1.3081	-0.709881	-0.801257	2.33302	-0.130111	-0.255813	1.382	-0.495515	-0.879957	2.117	-0.229128	-0.612356
LOC_Os02g04660.2	arginine N-methyltransferase 5, putative, expressed	2.40972	0.761888	1.17407	2.26014	0.0142352	1.13696	1.1942	1.21347	0.351424	0.925796	-0.143069	0.200406
LOC_Os02g04750.2	cycloartenol synthase, putative, expressed	-0.51986	-0.0235897	-0.257989	-0.54831	0.35721	0.655272	0.0743304	0.271331	-0.88537	-2.86229	-0.234489	0.20444
LOC_Os02g04750.3	cycloartenol synthase, putative, expressed	-0.223323	-0.0251314	-0.83314	-1.51078	0.629874	0.0806718	-1.11459	-0.25307	-0.742645	-2.62995	1.16778	0.0221915
LOC_Os02g04760.1	cycloartenol synthase, putative	-0.190525	-0.231654	-0.92095	-0.506473	0.59154	0.033504	-0.371801	0.19944	-0.665496	-2.76963	0.386084	0.186542
LOC_Os02g05040.1	cyclin-related protein, putative, expressed	2.18114	0.613749	-0.409183	4.25576	0.533348	-0.083128	2.90892	0.37569	0.387572	3.4402	0.425332	-0.114472
LOC_Os02g05290.1	hypothetical protein	0.0960284	0.0942119	-0.00578376	2.33607	-0.01434	0.437589	1.79538	0.557112	0.166664	2.92058	0.103067	0.163732
LOC_Os02g05320.1	phosphatidate cytidylyltransferase family protein, putative, expressed	1.28988	0.0706075	0.00288983	2.35369	0.061359	0.372561	1.63416	-0.0940991	0.0984498	1.92116	-0.0854064	-0.000331085
LOC_Os02g05320.3	phosphatidate cytidylyltransferase family protein, putative, expressed	1.72337	0.211967	0.319066	2.194	0.477843	0.496655	1.24253	0.242935	0.471426	1.57359	0.376936	0.185178
LOC_Os02g05330.1	DEAD-box ATP-dependent RNA helicase, putative, expressed	2.58211	0.0319385	0.232155	3.13222	-0.201111	0.21217	2.85368	0.00817292	-0.0777668	3.26659	-0.290213	0.10764
LOC_Os02g05400.1	transmembrane protein 15, putative, expressed	0.754984	0.0773216	1.35081	0.700199	0.0212691	0.134682	3.09621	-0.012672	-0.307596	1.90043	0.0641263	-0.110782
LOC_Os02g05400.2	transmembrane protein 15, putative, expressed	1.35681	-0.0788878	-0.394229	2.24405	-0.0936987	-0.13503	1.78003	-0.164395	-0.269426	1.88828	-0.0198592	-0.014017
LOC_Os02g05770.2	expressed protein	-0.144716	0.036974	0.0921856	0.559271	-0.311099	0.182581	2.20355	-0.0347955	0.31342	0.641449	-0.163665	0.368281
LOC_Os02g05940.1	phytosulfokine receptor precursor, putative, expressed	4.08863	0.0637047	-0.0522467	3.21883	-0.131701	0.377441	4.22532	0.340675	0.414645	3.74595	-0.317854	-0.0753513
LOC_Os02g05960.1	phytosulfokine receptor precursor, putative, expressed	1.77815	0.692814	0.909436	2.71608	0.611427	0.430792	1.88189	0.6119	1.20631	2.29659	0.565575	0.748811
LOC_Os02g06090.1	phytosulfokine receptor precursor, putative, expressed	-0.936818	0.404933	1.43182	2.19274	0.875477	0.252204	-0.345156	0.763941	0.867661	1.65283	0.37676	0.00604134
LOC_Os02g06200.1	phytosulfokine receptor precursor, putative, expressed	2.11528	1.04159	1.56832	3.07011	0.70295	0.76012	1.96292	1.33184	1.23389	1.75628	0.765789	0.229453
LOC_Os02g06430.1	DUF292 domain containing protein, expressed	0.906955	-0.775173	-0.826114	2.37125	-0.336039	-0.483985	1.38819	-0.798452	-0.722122	2.57229	-0.307762	-0.498728
LOC_Os02g06480.1	SCO1 protein homolog, mitochondrial precursor, putative, expressed	1.53958	-0.744627	0.009762	-0.78317	-0.0743535	0.00780843	1.0678	-0.669014	0.495692	2.0168	0.496279	0.501352
LOC_Os02g06640.2	ubiquitin family protein, putative, expressed	0.73862	-0.584804	0.127832	2.11119	-0.343656	0.0680676	1.64885	-0.00984656	0.0983112	1.35307	-0.341959	-0.0414617
LOC_Os02g06640.3	ubiquitin family protein, putative, expressed	0.99466	0.759136	-0.128654	2.61062	0.495549	0.352177	1.45152	0.148695	-0.401927	2.42591	0.418269	0.109003
LOC_Os02g06670.1	retrotransposon protein, putative, unclassified, expressed	2.78356	0.685522	0.576245	3.28598	0.763493	3.37728	1.90317	0.29583	0.629833	2.24383	0.694804	0.922747
LOC_Os02g06930.2	protein kinase, putative, expressed	3.33034	0.803754	-0.215026	5.1152	0.718089	2.32065	3.70296	0.924408	0.729093	4.78836	0.774322	1.4885
LOC_Os02g06930.4	protein kinase, putative, expressed	2.31843	1.88836	0.186388	3.76916	1.40407	1.4805	2.3889	1.25688	1.05902	3.73467	0.754177	1.59744
LOC_Os02g06990.1	expressed protein	5.25559	0.0399226	-0.081077	4.64283	-0.0222038	0.405086	5.5606	0.0653723		5.12933	0.119089	-0.0907459
LOC_Os02g07480.1	transglycosylase SLT domain containing protein, expressed	0.788138	-0.484543	-0.375286	2.62574	-0.294013	-0.372429	1.28048	-0.00438052	-0.498674	2.42452	-0.0686673	-0.293629
LOC_Os02g07480.2	transglycosylase SLT domain containing protein, expressed	0.955571	-0.485731	-0.764252	3.65764	0.202639	-0.0677454	1.2665	-0.582863	-0.368438	1.78991	-0.257844	-0.495059
LOC_Os02g07690.1	VQ domain containing protein, putative, expressed	3.56015	0.586814	0.680724	4.74272	0.540077	1.3785	3.69487	1.12161	0.442802	4.85651	0.575833	0.94082
LOC_Os02g07760.2	aldehyde dehydrogenase, putative, expressed	0.21096	-0.330891	-0.00986515	0.420764	-0.533253	1.65353	1.07591	0.848387	0.0408069	2.57209	0.114233	1.5045
LOC_Os02g07930.1	B-box zinc finger family protein, putative, expressed	1.84429	-0.410354	-0.144403	1.25969	-0.27864	-0.329958	1.99833	-0.301481	-0.027564	0.997741	-0.0194311	0.0715465
LOC_Os02g07960.3	STRUBBELIG-RECEPTOR FAMILY 3 precursor, putative, expressed	0.56742	0.424939	0.364987	2.04766	-0.418291	0.231927	1.73564	0.224462	0.613886	1.62428	1.23029	1.03258
LOC_Os02g08270.1	class I glutamine amidotransferase, putative, expressed	0.277721	0.784858	1.58655	-0.434159	0.553349	2.59099	1.11831	0.532696	0.901266	0.497745	0.16399	1.66441
LOC_Os02g08330.1	gp176, putative, expressed	7.47331	1.2245	1.37434	8.57927	0.916842	2.16214	6.75146	1.31411	0.863515	8.41695	0.719638	1.14566
LOC_Os02g08420.1	cinnamoyl CoA reductase, putative, expressed	1.99501	0.0610907	0.470783	2.84081	0.206423	0.806141	1.89604	0.0261623	0.144836	2.48349	0.15883	0.0621646
LOC_Os02g08440.1	OsWRKY71 - Superfamily of TFs having WRKY and zinc finger domains, expressed	2.0311	0.179404	-0.505665	1.75359	-0.523451	0.109544	2.21385	-0.0408441	0.223407	1.86242	0.191801	0.806799
LOC_Os02g08440.2	OsWRKY71 - Superfamily of TFs having WRKY and zinc finger domains, expressed	3.47396	0.931647	-0.107471	3.99625	0.272062	2.20651	3.66881	0.558075	0.962103	4.43212	0.924543	1.99402
LOC_Os02g08440.3	OsWRKY71 - Superfamily of TFs having WRKY and zinc finger domains, expressed	3.12404	0.455522	1.35421	3.53237	1.309	2.56179	3.2233	0.866336	0.924527	3.79217	0.672317	1.80314
LOC_Os02g08440.4	OsWRKY71 - Superfamily of TFs having WRKY and zinc finger domains, expressed	3.7956	0.861474	-0.226199	2.55643	-0.792291	0.547705	2.94141	0.0595603	0.292365	1.89332	0.240037	0.780051
LOC_Os02g09100.1	isoleucyl-tRNA synthetase, cytoplasmic, putative, expressed	3.6955	0.728797	0.412754	3.64762	0.671488	-0.398093	4.01048	0.632286	0.126811	2.98401	0.176673	0.182826
LOC_Os02g09120.1	isoleucyl-tRNA synthetase, cytoplasmic, putative	6.52597	1.60265	0.266744	6.7189	0.886889	0.405086	7.18982	2.03852	0.412592	6.26703	0.767782	0.244987
LOC_Os02g09320.1	cytochrome P450, putative	1.76733	0.130547	-0.303773	1.22059	0.0172142	0.636328	0.366601	-0.0551203	-0.101407	2.51811	0.135155	0.169778
LOC_Os02g09480.1	myb-like DNA-binding domain containing protein, putative, expressed	2.23993	0.124571	0.520492	3.03019	0.287167	1.34995	2.97139	-0.077897	0.213834	3.81915	0.023939	1.25245
LOC_Os02g09530.1	expressed protein	2.14424	0.0107298	0.165345	2.6948	0.138668	0.391542	3.07679	-0.253672	0.358757	3.41205	0.234735	0.0676557
LOC_Os02g09960.1	LYK8, putative, expressed	2.83677	0.390218	0.392907	2.89266	0.250642	0.27596	2.71981	0.22145	0.395374	2.4376	0.254515	0.449008
LOC_Os02g09980.1	expressed protein	3.4214	1.21901	1.33592	2.52703	0.541047	0.914728	3.26272	0.85954	0.620616	2.62839	0.602265	-0.106268
LOC_Os02g09990.1	expressed protein	5.41129	1.68603	0.935301	5.89401	0.75326	0.520585	5.98016	1.72311	0.941655	5.04665	0.88509	0.662792
LOC_Os02g10480.1	stromal membrane-associated protein, putative, expressed	-1.53342	0.250125	-0.155402	-1.86421	0.408285	-0.00150294	-1.75923	0.422048	0.0264592	-2.38689	0.0171966	-0.556572
LOC_Os02g10730.1	expressed protein	3.16285	0.516541	0.659726	4.38596	0.509423	1.71059	3.0816	0.739624	-0.0720681	3.76573	0.594231	0.613985
LOC_Os02g10740.1	calcium-binding mitochondrial carrier CBG00135, putative, expressed	2.0307	0.549382	0.234361	2.76223	0.299423	0.535613	2.28898	0.560564	0.47199	2.73501	-0.156497	-0.0318734
LOC_Os02g10830.1	serine acetyltransferase protein, putative	-0.905201	-0.103845	0.339902	-2.03247	0.198254	-0.127256	-1.30021	-0.0951112	0.110659	-3.49715	0.357128	0.00805554
LOC_Os02g10920.3	zinc finger family protein, putative, expressed	2.08774	-0.378885	-0.358628	1.06435	-0.296696	0.450683	0.98857	0.0363992	0.181859	0.913159	0.152557	0.524672
LOC_Os02g11000.2	agenet domain containing protein, putative, expressed	1.09203	-0.477208	0.0153053	1.58865	-0.841245	-1.599	-0.159478	-0.875901	-1.00033	2.48097	-0.0193912	0.000867966
LOC_Os02g11020.1	cytochrome P450 72A1, putative, expressed	1.384	1.31023	-0.171711	2.42403	0.195531	0.364826	1.75391	0.917077	0.391419	2.24595	0.524729	-0.0412174
LOC_Os02g11070.1	3-ketoacyl-CoA synthase, putative, expressed	2.72605	2.4592	1.52806	5.83406	2.10857	2.29835	3.82737	2.1866	1.92476	5.49455	1.9158	2.48383
LOC_Os02g11070.2	3-ketoacyl-CoA synthase, putative, expressed	3.50129	1.71018	1.78502	5.31842	1.29702	2.90158	4.26432	2.16196	1.32713	6.16832	1.98435	1.07049
LOC_Os02g11859.1	expressed protein	2.06064	1.22775	0.374385	4.49794	1.28038	2.15871	2.53062	1.34249	1.00832	4.6966	1.48402	1.29566
LOC_Os02g11870.1	expressed protein	3.31577	0.902467	0.0749226	4.80539	0.781302	0.956814	3.61954	0.804485	1.02784	4.96791	1.1911	0.661929
LOC_Os02g11890.1	syntaxin-related protein, putative, expressed	1.91561	0.0827863	-0.146762	2.79095	-0.000509896		3.05487			1.86909	-0.073194
LOC_Os02g11990.1	hypothetical protein	0.495677	0.463	2.39801	1.64172	0.290148	0.97221	0.0535882	1.38816	1.32821	0.171146	0.762238	0.289142
LOC_Os02g12130.1	cysteine-rich receptor-like protein kinase 35 precursor, putative, expressed	0.474815	0.00184605	0.577691	2.00363	0.130062	0.311623	-0.486653	0.101296	0.493277	-0.466847	-0.707778	0.337634
LOC_Os02g12250.1	expressed protein	5.77676		0.142189	5.4275	0.0566141	0.161013	5.27193	0.0961472	-0.0844897	5.71286	0.218161	0.102383
LOC_Os02g12260.1	hypothetical protein	3.697	0.2145		3.4451			3.69061	0.185935		3.37853		-0.0766298
LOC_Os02g12380.2	histone deacetylase, putative, expressed	-2.17856	-0.00775092	0.443694	0.139516	-0.0630819	0.805497	-0.462955	0.375403	-0.0786637	0.930918	-0.275917	-0.455517
LOC_Os02g12480.1	expressed protein	0.390403	-0.396509	-0.0187682	0.876679	-0.167496	-0.486358	0.21034	-0.343129	0.00182776	1.99386	-0.324482	-0.383341
LOC_Os02g12480.9	expressed protein	1.71655	-0.0519328	0.560932	0.55585	0.0189999	-0.718081	0.757479	-0.000433249	0.824973	2.20968	-0.0289409	0.0129463
LOC_Os02g12650.2	puromycin-sensitive aminopeptidase, putative, expressed	1.06529	-0.0951764	0.66851	0.272447	-0.0184379	2.3059	0.730087	0.767528	0.514608	-0.0247935	0.744881	0.538497
LOC_Os02g12680.1	cytochrome P450, putative, expressed	-1.21846	-1.3942	0.237124	-1.54627	-0.306545	2.25754	-1.45743	0.211109	0.796753	-3.16564	0.578201	0.749135
LOC_Os02g12800.3	elongation factor 1-gamma, putative, expressed	-1.40649	0.314896	-0.120129	-2.11762	0.25336	-0.783746	-1.77632	0.399886	0.380707	-1.63469	-0.13983	-0.684974
LOC_Os02g12820.1	helix-loop-helix DNA-binding domain containing protein, expressed	4.74544	-0.0952892	0.398466	5.45864	0.0466364	0.260925	2.97371	-0.278435	0.0868585	3.57703	-0.121412	-0.203907
LOC_Os02g12870.4	expressed protein	1.99363	0.0408207	0.0813147	2.97725	0.433736	2.28015	1.60568	-0.189409	0.716067	2.69082	0.774822	1.10675
LOC_Os02g12870.6	expressed protein	0.316494	0.558392	1.18476	2.18931	0.800626	1.11209	0.621856	-0.343079	-0.075197	2.35218	0.0418607	0.852518
LOC_Os02g12890.1	cytochrome P450, putative, expressed	1.7208	0.337709	0.195725	2.13628	-0.439305	-0.0952557	1.96372	-0.0176235	0.401387	2.81325	-0.489747	-0.135457
LOC_Os02g12900.1	cysteine synthase, putative, expressed	4.5011	0.110476	0.520626	4.43755	0.283218	0.18302	6.06711	0.0227245	0.307292	5.65131	-0.258422	0.189408
LOC_Os02g12900.2	cysteine synthase, putative, expressed	2.82385	-0.0833619	0.40929	2.39132	-0.0355113	-0.107384	4.02071	0.340476	0.268693	4.61257	-0.0264177	0.0458961
LOC_Os02g13190.1	F-box family protein, putative, expressed	2.15319	-0.754037	-0.191705	0.710907	-0.362164	-0.945222	1.2396	-0.802567	-0.12125	0.602929	-0.405314	-0.435929
LOC_Os02g13300.1	mitochondrial carrier protein, putative, expressed	1.15998	0.139243	-0.0405988	2.71632	0.51915	0.864232	1.57033	0.494627	0.0876794	2.94443	0.327673	0.164528
LOC_Os02g13830.1	osFTL13 FT-Like13 homologous to Flowering Locus T gene; contains Pfam profile PF01161: Phosphatidylethanolamine-binding protein	-3.21264			-2.77302	-0.000509896		-0.821289			-1.60718
LOC_Os02g13950.1	NHL repeat-containing protein, putative, expressed	1.26498	0.188433	0.449462	1.9141	-0.0362591	0.367625	1.2543	0.114101	0.290201	2.18347	-0.367449	0.0112544
LOC_Os02g13960.1	spotted leaf 11, putative, expressed	1.53534	-0.159317	0.134963	2.36053	-0.217623	-0.0952317	1.82332	-0.213547	-0.125891	2.36469	-0.0362958	0.0216021
LOC_Os02g13990.2	U2 small nuclear ribonucleoprotein A, putative, expressed	-1.32262	-0.354439	-0.726536	-2.03052	-0.097631	0.557313	0.496892	-0.593307	-0.414592	-0.621495	0.00551182	-0.277718
LOC_Os02g14430.1	peroxidase precursor, putative, expressed	0.19614	-2.30674	0.288315	2.13311	-0.222763	2.14657	-1.72371	-0.827491	-0.394061	-1.38469	0.099776	0.706281
LOC_Os02g14440.1	peroxidase precursor, putative, expressed	1.83233	-1.33856	0.453959	3.13152	0.461807	1.22687	1.85419	-0.398914	-0.0574716	3.84836	-0.137815	0.18342
LOC_Os02g14440.2	peroxidase precursor, putative, expressed	-0.272164	-0.598005	-0.0253201	0.873325	0.0163417	0.468381	0.0274905	-0.242846	0.0196406	2.50425	0.0419885	0.0238981
LOC_Os02g14840.1	potassium channel KAT1, putative, expressed	2.16617	-0.50948	0.31093	2.03922	-0.00574331	0.0192478	2.09654	-0.364143	-0.194416	1.93331	0.0399451	-0.0857976
LOC_Os02g15280.1	VQ domain containing protein, putative, expressed	7.53862	0.208292	0.196704	6.79313	0.466495	1.41655	6.32801	0.320495	0.378712	7.30556	0.692246	0.368
LOC_Os02g15290.1	VQ domain containing protein, putative, expressed	8.0723	1.84435	2.06179	8.99595	1.86722	3.03996	7.88448	1.10728	1.27665	8.90983	1.48648	0.870634
LOC_Os02g15520.2	transposon protein, putative, unclassified, expressed	2.36148	-0.527795	0.0910541	2.7257	-0.164884	0.322949	2.67216	-0.449812	0.0484345	2.83394	0.166988	0.565961
LOC_Os02g15560.1	transposon protein, putative, Mutator sub-class	3.32524	1.6047	0.749292	4.01088	1.55667	2.89667	3.26043	1.86189	1.46019	4.0752	1.48913	1.84344
LOC_Os02g15880.1	CPuORF16 - conserved peptide uORF-containing transcript, expressed	2.20098	-0.0672071	-0.177583	0.81231	-0.455501	-0.304823	1.4754	-0.552275	-0.345706	0.942386	-0.402193	-0.472575
LOC_Os02g16000.2	E1-BTB1 - Bric-a-Brac, Tramtrack, and Broad Complex domain with E1 subfamily conserved sequence, expressed	2.12559	-0.980656	-0.654535	1.00984	-0.236718	-0.335497	0.00282036	-0.216298	0.869454	1.41236	0.630247	1.18029
LOC_Os02g16540.1	OsWRKY39v2 - Superfamily of TFs having WRKY and zinc finger domains, expressed	3.92479	-0.595166	0.194156	2.96829	-0.701244	-0.119437	3.83984	-0.19091	0.00979649	2.83624	-0.228828	-0.0266788
LOC_Os02g16540.2	OsWRKY39v2 - Superfamily of TFs having WRKY and zinc finger domains, expressed	1.59388	0.390897	-0.331617	1.16761	0.587752	-0.0174344	2.39858	0.0302774	0.748201	2.30709	0.222938	-0.124461
LOC_Os02g16660.1	cbxX, chromosomal, putative, expressed	2.04674	-0.167025	-0.385692	2.7627	-0.0754801	-0.149278	2.27321	-0.40857	-0.376746	2.88831	-0.11681	-0.137342
LOC_Os02g16660.2	cbxX, chromosomal, putative, expressed	2.4335	-0.135153	0.354989	2.41288	0.126609	0.0251696	3.40017	0.706602	0.546484	3.08849	-0.0636883	-0.496729
LOC_Os02g16940.1	OsSub13 - Putative Subtilisin homologue, expressed	-0.168756	2.92811	4.95327	2.53404	3.07525	1.72861	0.280107	3.23518	4.38534	1.29746	3.03828	1.89902
LOC_Os02g17000.1	OsSub14 - Putative Subtilisin homologue, expressed	3.01545	2.29346	0.634107	3.5176	1.00004	2.34459	2.18592	2.71149	1.5305	3.83171	1.39651	1.18454
LOC_Os02g17060.1	OsSub15 - Putative Subtilisin homologue	2.47099	0.71941	0.259318	2.56068	0.194935	0.161013	2.8484	0.789732	0.268935	1.53924	0.141971	0.105549
LOC_Os02g17080.1	OsSub16 - Putative Subtilisin homologue	2.58167	0.755961	0.337918	4.52031	0.173056	0.156973	0.777849	0.823387		2.00149	0.0758027	0.0807661
LOC_Os02g17090.1	OsSub17 - Putative Subtilisin homologue, expressed	2.23783	1.51599	1.12958	2.96225	0.847834	1.15891	0.304682	1.54204	0.609836	2.07074	0.278985	-0.0261623
LOC_Os02g17620.1	isochorismatase family protein, putative, expressed	-0.945686	3.00418	2.86304	-0.684652	1.61522	0.942027	-0.406475	3.35275	1.70212	-0.230351	1.27285	0.36433
LOC_Os02g17940.4	leucoanthocyanidin dioxygenase, putative, expressed	0.0672532	-1.15934	-0.316446	-0.039789	-0.484717	-2.81213	-0.0880285	-0.228984	-0.585234	-0.699114	-0.261404	-1.37143
LOC_Os02g18000.1	disease resistance protein RGA2, putative, expressed	1.47753	-0.0137408	0.313545	2.40926	0.0378602	0.175217	2.09856	-0.182674	0.333207	2.59649	-0.100493	0.437841
LOC_Os02g18080.1	NB-ARC domain containing protein, expressed	1.26922	0.355435	1.40267	2.70462	0.711046	0.167733	1.42172	0.401178	1.07091	2.69127	0.409584	0.568199
LOC_Os02g18115.1	expressed protein	0.783532	0.0666828	-0.0474509	1.89241	-0.0968741	-0.329449	1.97626	-0.567046	-0.0145398	2.16582	-0.414683	-0.325408
LOC_Os02g18140.1	NBS type disease resistance protein, putative, expressed	1.30353	0.0743986	-0.236293	2.21204	-0.223375	-0.224076	2.17641	-0.011793	0.143705	2.45185	-0.404216	-0.109328
LOC_Os02g18180.1	ATP-binding cassette sub-family E member 1, putative, expressed	4.74926	0.865973	0.476627	5.70409	0.851475	0.802521	5.20941	0.874481	0.502814	5.75688	0.432361	0.253288
LOC_Os02g18410.1	salt stress root protein RS1, putative, expressed	0.331807	0.230453	-0.0710314	3.12236	-0.0855935	0.379967	0.914291	-0.0167222	0.228385	2.19607	0.149521	0.169669
LOC_Os02g18510.1	stripe rust resistance protein Yr10, putative	2.57401	-0.359449	-0.252572	2.04527	-0.108467	0.615621	1.76594	0.105181	0.217501	1.05406	-0.284263	0.0484342
LOC_Os02g18640.1	OsFBX45 - F-box domain containing protein, expressed	2.24849	0.614765	0.772888	2.83636	0.548188	0.68815	2.38637	0.481713	0.697402	2.96013	0.730618	0.285516
LOC_Os02g19410.1	expressed protein	1.71523	-0.388048	-0.315252	2.26008	-0.203676	-0.703803	1.6724	0.14029	-0.29534	1.94399	-0.329506	-0.574317
LOC_Os02g19530.1	lectin-like receptor kinase, putative	1.97708	-0.309076	-0.235238	2.59487	-0.22331	-0.850516	2.06596	-0.507373	-0.286675	2.59574	-0.352608	-0.217025
LOC_Os02g19650.1	hydrolase, alpha/beta fold family domain containing protein, expressed	2.2549	0.484476	0.69293	3.43287	0.849339	1.6948	2.51819	0.757817	1.10072	3.80188	0.676032	0.825676
LOC_Os02g19650.2	hydrolase, alpha/beta fold family domain containing protein, expressed	2.51095	0.661732	0.174844	4.77954	0.396549	-0.0677378	3.06063	0.323824	0.0179837	2.78975	0.551867	0.472944
LOC_Os02g19680.1	conserved hypothetical protein	3.86981	0.15858	0.118151	3.5322			2.89686			3.10691	0.288677
LOC_Os02g19770.1	eukaryotic translation initiation factor 1A, putative, expressed	5.02482	-0.0670186	-0.181672	4.42291	-0.0945354	-0.599117	4.95095	0.0340032	0.0335996	3.50265	0.145512	-0.522857
LOC_Os02g20970.1	C2 domain containing protein, putative, expressed	1.0199	0.214688	0.204463	2.77879	0.475181	1.25182	1.2099	0.480199	0.309497	2.53808	0.431793	0.671864
LOC_Os02g21040.1	aspartic proteinase nepenthesin precursor, putative, expressed	2.9945	1.0942	0.400576	4.64121	0.792051	1.45477	3.22896	1.1057	0.860945	4.74561	1.42335	1.34977
LOC_Os02g21260.1	OsFBL8 - F-box domain and LRR containing protein, expressed	2.51067	0.10297	-0.0208934	1.07387	-0.194186	0.0823386	1.45934	-0.0451999	0.059337	0.446517	-0.325319	0.125869
LOC_Os02g21700.1	STE_MEKK_ste11_MAP3K.8 - STE kinases include homologs to sterile 7, sterile 11 and sterile 20 from yeast, expressed	1.94706	0.0604187	0.317767	1.10249	0.281002	1.49979	2.06225	-0.506107	0.0483947	1.48273	0.206581	0.60154
LOC_Os02g21920.1	CPuORF24 - conserved peptide uORF-containing transcript, expressed	1.14345	0.54716	0.277047	1.54	0.318461	1.05918	1.56497	0.394865	0.360911	2.10293	0.216444	0.617898
LOC_Os02g22020.1	MYB family transcription factor, putative, expressed	1.95862	0.444537	-0.40983	0.873369	-0.0729618	-0.392828	2.10199	0.384212	0.972985	1.37339	-0.680661	0.0160535
LOC_Os02g22160.1	DNA binding protein, putative, expressed	2.35014	0.245984	0.579428	5.99134	0.700496	1.43323	2.86191	1.41242	0.936987	6.44269	1.13871	1.68918
LOC_Os02g24080.1	SNARE domain containing protein, putative, expressed	1.93986	0.332255	0.35533	2.90333	0.880257	1.08695	2.07157	0.718513	0.583452	3.00045	0.537538	0.296138
LOC_Os02g24080.2	SNARE domain containing protein, putative, expressed	1.74111	0.0756192	0.465538	2.17023	0.478382	0.261411	2.01018	0.338403	0.239396	2.3799	0.132231	0.349207
LOC_Os02g24080.3	SNARE domain containing protein, putative, expressed	2.13579	-0.0424672	-0.0652235	2.78249	0.087881	0.700183	2.62614	0.199803	0.895499	1.97429	0.0870688	-0.0376499
LOC_Os02g24080.5	SNARE domain containing protein, putative, expressed	2.14858	0.506633	0.123838	2.7233	0.0481143	0.436876	2.31628	0.0341542	0.193068	2.60232	0.304035	0.749391
LOC_Os02g25080.1	expressed protein	1.03773	-0.0120789	0.434711	1.75122	0.260321	0.189954	1.37697	-0.00807097	0.290062	2.30231	0.300904	-0.0739619
LOC_Os02g25580.2	Sec1 family transport protein, putative, expressed	0.56196	-0.248814	0.671062	2.21148	-0.652931	-0.180903	0.570048	0.553727	0.134371	2.78161	-0.120354	-0.794165
LOC_Os02g25790.1	retrotransposon protein, putative, Ty1-copia subclass	3.21945	0.790378	-0.00925486	5.08135	0.220515	1.1758	2.67934	0.548325	0.342256	4.16767	0.323506	0.224312
LOC_Os02g26160.1	receptor lectin kinase like protein, putative, expressed	1.44448	-0.24572	-0.256991	1.2573	0.0672087	0.544239	1.12723	-0.145325	0.134978	2.16443	0.0834715	0.219732
LOC_Os02g26160.2	receptor lectin kinase like protein, putative, expressed	2.43911	-0.0176351	-0.0530437	4.16183	-0.194463	0.843761	2.68935	-0.0424603	0.127729	3.68754	0.166161	0.0910306
LOC_Os02g26260.1	hypothetical protein	1.68132	1.07421	0.193809	3.9317	0.816524	2.01353	1.93363	1.0607	0.480143	3.55573	1.36277	1.14428
LOC_Os02g26270.1	retrotransposon protein, putative, unclassified	0.843891	0.395748	-0.121607	3.59202	0.0566141	0.319977	0.753815		0.107253	1.17353	0.027821	0.205423
LOC_Os02g26349.2	transposon protein, putative, CACTA, En/Spm sub-class, expressed	1.77817	-0.174476	-0.492181	2.04945	-0.183863	0.0504108	1.51578	-0.528183	-0.219815	1.79838	-0.0531594	0.3256
LOC_Os02g26430.1	OsWRKY42 - Superfamily of TFs having WRKY and zinc finger domains, expressed	3.54044	1.32229	1.06332	5.45329	0.899657	2.1164	3.48357	1.34677	0.969611	4.92727	1.46688	0.701826
LOC_Os02g26670.1	F-box/Kelch-repeat protein, putative, expressed	0.7979	1.18055	0.989248	2.98538	0.554726	0.991046	1.0383	0.878061	0.63064	3.63427	0.217298	0.302784
LOC_Os02g26720.1	Inositol 1, 3, 4-trisphosphate 5/6-kinase, putative, expressed	-1.13689	0.191326	-0.959634	-0.808251	0.223985	1.70884	-0.863347	0.067111	0.400923	-1.22769	0.941349	2.1552
LOC_Os02g26770.1	cytochrome P450, putative, expressed	3.95776	-0.216737	1.06665	6.98699	0.106025	2.28108	3.70827	0.598432	0.165328	5.1442	0.414351	0.339028
LOC_Os02g26810.1	cytochrome P450, putative, expressed	1.37182	-0.0478944	1.87671	4.78668	0.267057	3.28116	2.43547	1.65479	0.824183	4.62944	0.98091	0.923246
LOC_Os02g27310.1	TKL_IRAK_DUF26-lc.6 - DUF26 kinases have homology to DUF26 containing loci, expressed	1.03048	0.112671	1.26217	3.19805	0.567279	0.308545	1.29084	0.241069	0.462832	2.90739	0.706638	0.150156
LOC_Os02g27480.1	membrane attack complex component/perforin/complement C9, putative, expressed	1.31775	-0.10731	0.139884	2.27547	-0.633437	0.144782	2.56671	-0.0833157	0.139968	1.82492	0.410382	0.0865904
LOC_Os02g27480.2	membrane attack complex component/perforin/complement C9, putative, expressed	2.86302	0.449656	0.0808098	2.24053	0.478574	0.592802	1.77475	0.210138	0.171914	2.51498	-0.0520091	0.338419
LOC_Os02g27480.3	membrane attack complex component/perforin/complement C9, putative, expressed	1.5501	0.0265834	0.185199	2.27638	-0.0422405	0.219503	1.98819	-0.154443	-0.259526	2.1526	-0.123127	0.0100303
LOC_Os02g27950.1	ataxin-2 related protein, putative, expressed	1.92755	0.30652	-0.111239	2.7766	0.116417	0.405092	2.1491	0.0207175	-0.00236981	2.29161	0.342424	0.146968
LOC_Os02g27950.2	ataxin-2 related protein, putative, expressed	1.5285	-0.417377	0.033182	2.38383	0.080329	0.105703	1.75331	0.293551	-0.370857	1.91413	-0.191615	0.174516
LOC_Os02g28170.1	transferase family protein, putative, expressed	1.98223	1.29762	1.08185	3.49651	1.08713	1.50975	2.07269	1.00806	0.646647	3.04222	1.24949	0.743904
LOC_Os02g28200.1	transferase family protein, putative, expressed	2.16964	0.276056	0.365631	1.38855	0.0278632	-0.0756499	1.59744	0.125276	0.391346	1.4082	-0.0188034	0.214089
LOC_Os02g28970.1	expressed protein	6.76993	0.165548	0.211716	5.27989	-0.000509896	0.14607	6.8584	0.0548432	0.0142068	7.30551	0.10248	0.0807661
LOC_Os02g29000.1	Cupin domain containing protein	5.56161	0.897669	0.313416	6.40454	-0.000509896	0.142632	5.73271	1.26646	0.254446	6.25186	0.264937	-0.0911404
LOC_Os02g30190.1	conserved hypothetical protein	6.82843	0.451718	1.20321	7.65991	0.0510667	1.7981	6.93435	0.465744	0.49695	8.0427	0.327997	0.832033
LOC_Os02g30210.2	OsFBK7 - F-box domain and kelch repeat containing protein, expressed	1.45947	-0.16388	0.340106	0.686859	-0.0924614	0.985087	1.42894	0.00784945	0.485774	2.35866	0.120101	0.750698
LOC_Os02g30230.3	exo70 exocyst complex subunit domain containing protein, expressed	1.88694	-0.607599	0.37414	2.42197	-0.014311	0.403407	1.30458	-0.0043259	0.0827026	1.87741	0.348224	0.301316
LOC_Os02g30270.1	hypothetical protein	2.31906	-0.0365339	-0.150255	3.15141	-0.0611676	0.195852	2.40726	0.0629276	-0.147935	2.96376	-0.129402	0.038276
LOC_Os02g30450.1	harpin-induced protein 1 domain containing protein	2.52702	-0.298319	0.332203	3.33418	-0.0752218	0.999465	3.00904	0.324848	-0.0707508	2.93894	0.265568	0.181847
LOC_Os02g30610.2	expressed protein	1.70737	-0.304188	-0.0601396	4.0538	0.632004	0.779149	1.71344	0.164096	-0.457763	3.99007	0.319602	0.636236
LOC_Os02g30800.1	POLE1 - Putative DNA polymerase epsilon catalytic subunit, expressed	-0.901412	0.175762	-0.481503	-1.17853	0.351192	-0.543382	-0.0676035	0.618291	-0.165017	-2.47143	0.138572	-0.150561
LOC_Os02g31080.1	hydroxyproline-rich glycoprotein family protein, putative, expressed	1.57144	0.064596	0.0625924	2.45581	0.162123	0.0946793	1.39246	0.0239001	0.192273	1.77365	-0.176802	0.0170953
LOC_Os02g31140.1	major ampullate spidroin 2-2, putative, expressed	2.08689	-0.303759	-0.201957	2.25457	0.227406	-0.112787	2.55463	-0.0410216	-0.241926	1.77685	-0.47322	-0.213013
LOC_Os02g31860.1	expressed protein	1.94199	-0.379067	0.864191	3.49499	0.773283	-0.0315274	2.23976	-0.259289	0.685003	2.69293	0.205657	0.159248
LOC_Os02g31867.1	expressed protein	3.8166	0.153057	0.255342	3.58441	0.249248	-0.217346	3.65873	0.164747	0.265828	3.46358	0.32834	0.0754424
LOC_Os02g32060.1	hydrolase, NUDIX family, domain containing protein, expressed	4.53235	-0.163475	0.180556	3.46045	0.138668	1.55092	4.19078	-0.0928617	0.294718	2.79762	0.332364	0.3655
LOC_Os02g32060.2	hydrolase, NUDIX family, domain containing protein, expressed	2.29261	-0.157176	0.388376	1.72642	0.141598	0.890201	1.65617	-0.106349	0.488139	3.29643	0.278323	0.184531
LOC_Os02g32060.3	hydrolase, NUDIX family, domain containing protein, expressed	2.45373	-0.272187	0.604347	2.09484	0.0316149	1.1875	1.74495	-0.17483	0.345301	2.95278	0.104707	-0.0261623
LOC_Os02g32250.2	retrotransposon protein, putative, unclassified, expressed	0.119399	-1.24148	0.170679	-0.0794703	-0.171834	-0.705534	-0.495343	-0.26699	-0.866476	-2.14959	-0.167653	-0.0840935
LOC_Os02g32370.1	inositol hexaphosphate kinase, putative, expressed	3.16731	-0.102589	0.674468	3.36149	-0.25136	0.183907	3.4983	0.220298	0.0241437	3.58893	0.159167	0.0702951
LOC_Os02g32520.1	ERD1 protein, chloroplast precursor, putative, expressed	0.103676	0.281538	-0.574431	2.11913	0.362815	1.17425	0.605851	0.717456	0.3514	2.29391	0.38684	1.06741
LOC_Os02g32520.2	ERD1 protein, chloroplast precursor, putative, expressed	0.989831	0.512095	0.275182	1.61151	0.396616	2.40573	-0.630815	0.103252	1.08341	1.6135	0.460464	1.8259
LOC_Os02g32590.1	HSF-type DNA-binding domain containing protein, expressed	3.44182	1.53192	0.493124	4.66954	1.28237	2.08759	3.55821	1.08765	0.972925	4.42356	1.32327	1.42651
LOC_Os02g32590.2	HSF-type DNA-binding domain containing protein, expressed	2.61999	0.161078	0.0840668	2.73302	-0.0216961	0.5962	2.45361	-0.0637133	0.183554	4.71084	0.354273	0.0127909
LOC_Os02g32600.1	expressed protein	1.05467	0.306892	-0.257684	1.06889	0.0422642	0.193734	1.34216	-0.0996443	-0.0777293	2.30141	0.28104	-0.0182912
LOC_Os02g32690.1	pleiotropic drug resistance protein 15, putative, expressed	2.39524	0.360106	1.10274	4.35691	-0.168761	0.810897	3.55489	0.870781	-0.192972	3.20416	0.237166	0.677736
LOC_Os02g32690.2	pleiotropic drug resistance protein 15, putative, expressed	2.65756	0.464282	0.282104	2.9673	0.449979	1.33561	2.91942	-0.392238	0.0424139	2.84156	0.273331	0.236541
LOC_Os02g32940.1	hypothetical protein	2.32461	0.139364	-0.670848	2.6495	0.184747	0.582845	2.41786	0.587194	-0.172966	2.59914	0.187804	0.190313
LOC_Os02g33000.1	glycosyl hydrolases family 17, putative, expressed	6.7315	0.166247	0.608698	7.70162	0.244364	1.04959	6.59781	0.895252	0.369504	6.71692	0.341718	0.352084
LOC_Os02g33020.1	SOUL heme-binding protein, putative, expressed	1.6368	0.308711	0.431489	2.05696	0.381523	0.379528	1.79999	0.145037	0.580202	2.1356	0.33172	0.353696
LOC_Os02g33220.1	diap1 protein, putative	1.65491	1.35789	0.11098	2.15682	0.6954	1.7874	1.7119	1.05965	1.3865	1.5548	0.986348	0.844831
LOC_Os02g33560.1	expressed protein	2.00887	1.24298	0.566164	1.66239	0.411264	0.606102	2.14062	0.841946	0.671375	1.86157	0.482419	0.266469
LOC_Os02g33590.1	U-box domain-containing protein, putative, expressed	7.8755	2.26771	1.41329	7.43921	1.40923	2.67141	7.93029	3.26648	1.80756	7.63494	2.16219	1.27224
LOC_Os02g33600.1	VQ domain containing protein, putative	2.68671	0.363988	0.178703	3.10419	-0.045044	0.781978	2.82778	0.265082	0.0125958	2.67448	0.140906	0.148251
LOC_Os02g33610.1	metallo-beta-lactamase, putative, expressed	0.80413	0.501155	0.69728	1.92229	0.804202	0.675748	1.39552	0.692488	0.915025	2.08286	0.589684	0.686428
LOC_Os02g33610.2	metallo-beta-lactamase, putative, expressed	0.890639	0.242517	0.945475	1.8249	-0.873195	0.945214	1.42769	0.176309	0.2235	2.10625	0.35735	1.08242
LOC_Os02g33680.1	U-box domain containing protein, expressed	2.46427	0.364898	0.245524	4.43744	0.489869	1.80599	2.99774	0.316056	0.179737	4.30092	0.831474	1.28404
LOC_Os02g33705.1	expressed protein	1.40917	-0.454307	-0.00428935	2.38005	0.00127996	0.118799	1.95358	0.304644	-0.134615	2.2344	0.120148	0.0269823
LOC_Os02g33840.1	OsFBX52 - F-box domain containing protein, expressed	4.03372	-0.0012464	0.204139	4.44864	0.0754377		3.93585	0.0642524	0.0926001	3.63632	0.0502901	0.135788
LOC_Os02g34250.1	expressed protein	1.3498	0.733849	0.339236	2.98974	0.789404	1.19992	0.260712	0.302547	0.621112	2.9883	1.10112	0.15744
LOC_Os02g34410.1	U-box domain-containing protein, putative, expressed	5.09292	-0.146812	0.376483	5.67556	0.00645373	0.57808	4.77922	-0.0943879	0.0181613	5.3563	0.618806	0.228423
LOC_Os02g34470.3	expressed protein	2.39248	-0.272955	-0.682105	3.75006	-0.117168	-0.189204	1.60445	0.0512228	-0.359719	3.33176	0.257123	-0.381708
LOC_Os02g34870.1	expressed protein	3.68507	-0.0965264	0.0950158	3.31364	-0.032203	-0.118703	3.08925	-0.00221156	-0.0318354	4.69537	-0.258131	-0.57318
LOC_Os02g35010.1	STE_MEKK_ste11_MAP3K.9 - STE kinases include homologs to sterile 7, sterile 11 and sterile 20 from yeast, expressed	2.79397	0.0992907	0.10547	3.63729	0.263129	0.25364	3.20049	-0.00776358	-0.422557	3.47984	-0.0259647	-0.127119
LOC_Os02g35329.1	RING-H2 finger protein ATL3F, putative, expressed	3.9582	1.19379	2.52996	6.27402	0.832708	2.51259	4.3335	1.76767	1.11761	7.52421	0.814137	1.34903
LOC_Os02g35440.1	RING-H2 finger protein ATL4O precursor, putative	3.71299	0.110722	0.525819	6.20988	0.308578	0.465742	4.02985	0.366928	0.0736427	6.3942	0.284173	-0.0230229
LOC_Os02g35490.1	MLO domain containing protein, putative, expressed	1.09557	0.365169	1.87696	1.99567	0.405536	1.29387	0.682405	1.30065	1.6143	1.56975	0.601767	0.523759
LOC_Os02g35760.1	STRUBBELIG-RECEPTOR FAMILY 7 precursor, putative, expressed	-1.0015	-0.135539	-0.445082	-1.22312	-0.0469308	-0.273214	-0.565023	-0.508974	-0.132816	-2.33473	0.482806	-0.509515
LOC_Os02g35780.1	transposon protein, putative, unclassified	4.62115	0.198581	0.193523	4.96578	-0.0269132	0.296476	4.44175	0.166267	0.10604	3.97737	0.148224	0.0609169
LOC_Os02g35830.1	extracellular ligand-gated ion channel, putative, expressed	1.99541	0.206251	0.174254	2.02376	0.270503	0.431834	2.17395	0.338297	0.379639	2.14963	0.639927	0.582227
LOC_Os02g36030.1	cytochrome P450, putative, expressed	-2.23271	-0.050157	2.57857	0.4355	0.562067	2.26327	0.949446	2.605	1.8079	-0.287682	0.950207	0.493666
LOC_Os02g36070.1	cytochrome P450, putative, expressed	-0.584812	0.849522	3.90295	0.883077	0.994115	3.15438	-0.443205	2.1628	0.500172	0.362597	1.31127	1.32977
LOC_Os02g36110.1	cytochrome P450, putative, expressed	-2.45615	0.235404	3.96474	1.2064	1.82119	3.20474	-1.07567	0.992719	2.48863	0.519666	2.62687	1.31705
LOC_Os02g36190.1	cytochrome P450, putative, expressed	-2.19621	1.99531	4.07626	0.415821	2.64359	1.00566	-1.42967	2.04762	3.42243	-0.0458066	2.40723	1.34175
LOC_Os02g36210.1	ent-kaurene synthase, chloroplast precursor, putative, expressed	-2.26036	0.216407	0.82293	0.402873	1.25046	1.67013	-0.92311	1.20645	1.94451	-0.482135	0.321692	0.926708
LOC_Os02g36220.1	terpene synthase, putative, expressed	-2.01852	-0.750933	-0.84935	-0.37431	0.0512277	-0.23717	-1.44295	-1.21757	-0.521874	-1.04353	-0.533352	-1.00652
LOC_Os02g36280.1	cytochrome P450, putative, expressed	-0.574124	0.59174	3.18489	0.270616	1.20949	0.591149	-0.614036	2.16307	0.359133	-0.366423	2.23111	1.24725
LOC_Os02g36330.1	RING-H2 finger protein ATL1O, putative, expressed	2.49168	0.549181	0.511953	3.03478	0.131464	0.559647	2.39544	0.429636	0.480336	2.5974	0.411588	0.423531
LOC_Os02g36340.1	riboflavin biosynthesis protein ribAB, chloroplast precursor, putative, expressed	1.44288	0.22422	0.277529	3.15928	0.0783139	0.867678	2.01617	0.322602	-0.00747962	3.06729	0.104402	0.32374
LOC_Os02g36340.2	riboflavin biosynthesis protein ribAB, chloroplast precursor, putative, expressed	2.21851	1.44896	0.485296	0.768704	-0.194568	1.34578	1.13233	0.356638	-0.24357	2.79426	0.563155	-0.386813
LOC_Os02g36530.1	hypothetical protein	4.37962	1.89779	0.582988	7.45853	1.19496	1.33469	4.90338	1.51816	0.514082	6.97813	1.25251	0.433587
LOC_Os02g36550.1	phosphopantothenate--cysteine ligase, putative, expressed	4.91327	0.406584	0.171889	5.99272	0.610566	0.669263	4.58702	0.45885	-0.0659971	6.06589	0.161009	0.0122307
LOC_Os02g36740.1	zinc finger, C3HC4 type, putative, expressed	1.41121	-0.0238612	0.783539	2.34178	0.44869	0.484096	2.21759	0.164053	1.31848	1.51632	0.583617	0.315482
LOC_Os02g36740.4	zinc finger, C3HC4 type, putative, expressed	0.954961	0.236048	0.197495	1.80053	0.0710194	-0.131286	2.11618	0.440502	0.0827167	2.25508	0.270117	0.442271
LOC_Os02g36740.5	zinc finger, C3HC4 type, putative, expressed	1.17385	0.829536	0.813681	1.74526	0.110806	0.363564	2.1134	-0.162827	-0.0738786	1.18009	0.209908	0.598409
LOC_Os02g36740.6	zinc finger, C3HC4 type, putative, expressed	0.773828	0.685194	0.586728	2.2263	0.471324	1.03343	1.03762	0.660088	0.430103	1.74297	1.38416	0.721432
LOC_Os02g36740.7	zinc finger, C3HC4 type, putative, expressed	2.00717	0.686925	1.6187	1.32976	0.106418	0.853397	0.352989	0.329863	1.0172	2.46991	0.483861	1.50944
LOC_Os02g36830.1	cytokinin-O-glucosyltransferase 2, putative, expressed	-2.6737	0.876351	0.793793	-2.77144	0.714549	0.191628	-2.25478	0.448503	0.154066	-2.13292	1.29504	0.73405
LOC_Os02g36940.1	uncharacterized Cys-rich domain containing protein, putative, expressed	2.59435	0.0311346	0.962392	1.7652	0.302858	0.318926	1.93185	-0.0886033	0.585207	1.5798	0.398309	0.43925
LOC_Os02g36974.1	14-3-3 protein, putative, expressed	-0.645911	0.0907424	-0.558144	-2.66276	-0.307992	-0.505389	-0.814819	-0.263869	-0.24753	-2.12228	0.140951	-0.215711
LOC_Os02g37080.2	ASC1, putative, expressed	2.3908	-0.00298013	0.216809	3.20471	0.589035	0.667491	1.3808	0.13335	0.836181	2.2567	-0.0842724	-0.421083
LOC_Os02g37160.1	heavy metal transport/detoxification protein, putative, expressed	0.996693	0.5026	1.98755	3.01014	1.76172	1.52686	2.35248	0.820713	1.416	1.99278	1.48569	0.661458
LOC_Os02g37180.1	expressed protein	1.52901	0.459354	0.788765	2.49004	0.566626	1.41865	1.40831	0.670796	0.674293	2.10693	1.10302	0.683764
LOC_Os02g37200.1	hydrophobin, putative	-0.102285	-0.161034	0.18143	-2.2094	-0.0249187	-0.0391401	0.102129	-0.0861545	0.521595	-0.514058	-0.11556	-0.0374787
LOC_Os02g37290.1	heavy metal associated domain containing protein, expressed	3.0641	0.426222	1.20765	3.69604	0.830529	1.02681	2.41968	0.48841	0.85792	3.6005	0.882309	0.999771
LOC_Os02g37300.1	heavy metal associated domain containing protein, expressed	4.58576	0.943793	1.30699	4.68393	1.419	1.73859	4.04844	1.11036	1.06406	4.70407	1.45601	0.973073
LOC_Os02g37320.1	heavy metal associated domain containing protein, expressed	3.91957	0.538954	0.778518	4.64448	0.335586	1.43137	4.24105	0.521318	0.597053	5.02998	0.436806	0.0973157
LOC_Os02g37330.1	heavy metal associated domain containing protein, expressed	3.52358	0.113183	0.768474	3.35232	0.546693	1.02783	2.79466	0.277126	0.00890242	3.17165	0.477668	0.795432
LOC_Os02g37540.1	expressed protein	4.99754	-0.104687	0.120553	5.03455		0.161013	3.98552	0.0961472	0.00901993	4.11088	-0.0807118	0.0868816
LOC_Os02g37570.1	keratin-associated protein 5-3, putative	3.09339	0.218279		7.98458	0.0575763	0.156973	7.42753	0.0670899	0.0903809	7.72787
LOC_Os02g37590.1	glycerophosphoryl diester phosphodiesterase family protein, putative, expressed	1.12593	0.0470245	0.822057	2.54982	0.132613	1.67998	1.34386	-0.174489	0.459941	2.89703	0.0521508	1.46247
LOC_Os02g37930.1	hypoxia-responsive family protein, putative, expressed	0.600497	0.437321	0.498453	1.8168	0.649793	1.35238	0.88162	0.554362	0.558937	2.07673	0.638632	0.548751
LOC_Os02g38000.1	retrotransposon protein, putative, unclassified, expressed	3.89277	-0.0166122	0.38489	4.07161	0.122512	-0.218099	4.47566	0.239787	-0.249115	4.53348	0.453257	0.129618
LOC_Os02g38040.1	leucine-rich repeat family protein, putative, expressed	2.15473	0.139807	-0.248085	1.78614	-0.230652	0.391396	0.785962	-0.0383379	-0.222151	0.542289	0.137433	0.222671
LOC_Os02g38130.1	no apical meristem protein, putative, expressed	2.63323	-0.409996	0.133058	2.96237	-0.0332567	-0.181378	3.04625	-0.165813	-0.289174	2.84756	-0.0853469	-0.112882
LOC_Os02g38140.1	glycosyl transferase family 17 protein, putative, expressed	1.71413	0.595091	0.546705	2.1167	0.169238	0.496092	1.07466	0.381951	-0.0424404	1.88021	0.304817	-0.566389
LOC_Os02g38140.2	glycosyl transferase family 17 protein, putative, expressed	2.23761	0.242598	0.034644	2.81436	0.14444	0.26534	2.3475	0.0942512	0.154574	2.71968	0.252414	0.227392
LOC_Os02g38386.1	NBS-LRR disease resistance protein, putative, expressed	2.47196	-0.157706	-0.6783	2.93658	0.060502	-0.269132	2.77691	-0.0135412	-0.515478	2.39395	0.670883	-0.027084
LOC_Os02g38392.1	NBS-LRR disease resistance protein, putative, expressed	3.04185	0.415312	0.0654849	1.54054	0.039752	0.472808	3.06043	0.0537236	-0.149751	2.53945	0.335319	-0.0305957
LOC_Os02g38850.1	hypothetical protein	2.10795			3.00601		-0.166574	3.77701	0.111741		4.4425	0.086704
LOC_Os02g38910.1	hypothetical protein	1.75738	-0.398459	0.121473	2.88666	-0.0608737	0.455781	0.46322	-0.246455	-0.127802	1.35552	-0.140896	-0.161588
LOC_Os02g38980.4	bromodomain domain containing protein, expressed	1.99784	0.437957	-0.417598	3.42922	-0.272348	-0.187581	2.05751	0.623962	-0.859828	2.90685	0.157155	-0.112918
LOC_Os02g38980.5	bromodomain domain containing protein, expressed	2.6486	0.288272	-0.484376	2.78089	-0.281228	-0.92682	1.26998	-0.783265	-0.246773	2.95836	0.449153	0.0361285
LOC_Os02g39000.1	remorin C-terminal domain containing protein, putative, expressed	2.92131	-0.0172593	0.0528616	3.04968	0.137431	0.376167	2.55515	0.479433	0.124358	2.383	-0.400891	0.279487
LOC_Os02g39010.1	cyclin-dependent kinase G-1, putative, expressed	0.827582	-0.435533	-0.200321	2.49953	-0.0609919	0.227575	1.31336	-0.149842	-0.319797	2.0133	-0.731948	-0.458212
LOC_Os02g39010.3	cyclin-dependent kinase G-1, putative, expressed	0.774855	0.141273	-0.0448361	1.74375	0.111309	0.66101	1.26757	-0.335937	-0.523635	2.04879	0.237175	0.261443
LOC_Os02g39330.1	CHIT1 - Chitinase family protein precursor, expressed	1.81825	0.831992	0.764997	2.28003	0.169343	1.30304	1.39913	0.434423	0.607277	1.7425	0.346868	0.968692
LOC_Os02g39340.2	glycine-rich protein, putative, expressed	2.48719	0.615109	-0.661483	2.71806	-0.138421	0.588355	2.80492	-0.00839248	-0.330749	4.35674	0.0470421	-0.236385
LOC_Os02g39550.3	calcium-binding mitochondrial protein anon-60Da, putative, expressed	0.5668	-0.308245	0.963014	2.10171	-0.129889	0.745438	-0.0137835	0.286457	0.518347	3.05899	0.467949	0.377784
LOC_Os02g39660.1	receptor kinase, putative, expressed	2.46119	0.409423	1.48189	3.03609	0.495596	0.266916	2.83156	0.00265167	0.728205	1.67548	0.355533	0.052251
LOC_Os02g39790.1	CPuORF9 - conserved peptide uORF-containing transcript, expressed	0.639473	-0.368438	-0.480465	2.00744	-0.400854	-0.608674	0.558288	-0.414064	-0.449756	0.977325	-0.327088	-0.635091
LOC_Os02g39795.1	S-adenosyl-l-methionine decarboxylase leader peptide, putative, expressed	1.17677	-0.106174	-0.303916	2.72528	-0.169284	0.128917	0.62698	-0.450027	0.204036	1.38636	0.181463	-0.26755
LOC_Os02g39884.1	expressed protein	1.61566	0.0622118	-0.0698761	2.25224	0.0319691	-0.0419981	1.5002	0.188774	0.0662399	2.88145	-0.501682	0.12689
LOC_Os02g40130.1	leucine-rich, putative, expressed	-1.60577	0.126705	0.27602	-2.17328	-0.0551525	-1.21127	-0.10311	-0.170982	0.0444537	0.00167879	0.351068	-0.444181
LOC_Os02g40250.1	retrotransposon protein, putative, unclassified							4.85384	0.111741		5.14688	0.0758027	0.0807661
LOC_Os02g40330.1	retrotransposon protein, putative, Ty3-gypsy subclass, expressed	-2.16105	1.51046	-0.146271	-0.55059	0.871297	1.34134	-1.09516	0.259373	-0.132052	-0.763525	-0.00358013	0.116026
LOC_Os02g40510.1	response regulator receiver domain containing protein, expressed	1.27936	0.848558	1.71564	1.85159	0.79817	1.26497	1.54931	0.537059	1.3057	2.24146	0.491294	1.00262
LOC_Os02g40530.1	MYB family transcription factor, putative, expressed	5.8351	0.0327757	0.256681	4.34109	0.127186	1.64005	5.25802	0.169514	0.333708	4.48001	0.402282	0.148739
LOC_Os02g40664.1	zinc finger family protein, putative, expressed	1.37515	0.220462	1.05889	2.61223	0.0326751	0.690788	1.65344	0.504493	0.925755	2.77596	-0.0554709	0.318164
LOC_Os02g40840.1	alcohol oxidase, putative, expressed	0.27829	0.812403	2.03098	0.373526	1.43226	0.567295	0.290377	0.327281	1.29433	0.442557	0.798941	0.4964
LOC_Os02g41500.1	OsWAK13 - OsWAK receptor-like protein kinase, expressed	0.19576	2.69686	1.93353	2.318	1.19834	1.8466	1.05963	2.21306	0.933546	2.61038	1.61161	1.30428
LOC_Os02g41510.1	MYB family transcription factor, putative, expressed	4.57659	1.7379	1.85356	6.44561	0.902522	2.62151	5.07928	2.93479	1.61813	7.3968	1.06388	1.05546
LOC_Os02g41520.1	glycosyl transferase 8 domain containing protein, putative, expressed	0.809569	0.313373	0.306955	2.6759	0.257801	0.767043	1.48495	0.495205	0.228876	2.74912	0.181492	0.414236
LOC_Os02g41530.1	hypothetical protein	0.933278	-0.0628376	0.0471814	3.54013	-0.460882	0.254948	1.53971	-0.267908	0.297771	2.60906	0.0293348	-0.0378481
LOC_Os02g41670.1	phenylalanine ammonia-lyase, putative, expressed	1.28809	0.408468	3.04086	6.17212	1.27351	4.26117	2.48013	2.62294	2.17261	5.91352	1.38696	2.2906
LOC_Os02g41780.1	transporter-related, putative, expressed	1.78472	-0.465233	-0.39613	2.76018	-0.118698	0.766261	1.93764	-0.180028	-0.0289894	1.63684	0.203221	-0.035642
LOC_Os02g41840.1	DUF584 domain containing protein, putative, expressed	4.00432	-0.551811	-0.41903	5.32973	-0.103634	1.77614	3.73754	0.140079	0.0556046	3.34714	0.200028	0.247592
LOC_Os02g41850.1	conserved hypothetical protein	3.23466	0.228283	-0.157557	3.84157	0.346685	-0.320724	3.47519	0.161291	-0.448586	3.4358	0.351445	-0.297303
LOC_Os02g41860.4	aquaporin protein, putative, expressed	-0.466769	-1.00953	-1.12012	-0.0267444	0.179478	-1.10096	-3.04052	-1.37025	-0.814164	-0.145816	-0.0979658	-1.0175
LOC_Os02g41910.1	OsFBO12 - F-box and other domain containing protein, expressed	4.1723	0.135562	0.151797	4.49524	0.0558276	0.242627	3.73963	0.174098	0.0563097	3.16407	-0.117404	-0.0756944
LOC_Os02g41954.1	gibberellin 2-beta-dioxygenase 7, putative, expressed	2.48983	-0.072112	-0.166682	3.56467	0.0460835	2.4291	1.262	0.162368	0.236827	3.02388	0.384622	0.429174
LOC_Os02g42000.1	expressed protein	2.35984	0.25335	0.599811	2.37108	0.397789	0.477402	1.89792	0.404017	-0.129296	0.878304	0.820139	0.442472
LOC_Os02g42310.3	OsSCP8 - Putative Serine Carboxypeptidase homologue, expressed	0.366535	0.389686	0.215144	2.26213	0.0898747	0.35231	0.904612	0.276495	0.304511	2.45699	-0.262753	0.670676
LOC_Os02g42320.4	peptidase, T1 family, putative, expressed	-1.46503	0.440021	0.0342963	-1.29436	-0.0597908	0.201214	-1.1601	0.515655	-0.207466	-2.33099	0.0520915	-0.0960669
LOC_Os02g42520.2	dehydrogenase, putative, expressed	-1.5478	-0.569359	0.710225	-0.583758	0.291975	0.55084	-2.97222	0.37518	-0.102066	0.0788984	-0.533203	-0.103218
LOC_Os02g42530.2	expressed protein	1.54003	-0.649614	0.193507	1.35904	-0.202984	-0.577354	2.06266	-0.31297	-0.345303	0.915886	-0.309914	-0.305383
LOC_Os02g42585.1	AP2 domain containing protein, expressed	1.42273	0.892447	0.754916	3.63498	0.890226	1.82205	1.26001	0.952891	0.556783	3.4538	1.34722	1.35985
LOC_Os02g42640.1	CBS domain-containing protein, putative, expressed	0.0117746	0.523883	1.06696	1.19407	0.287923	2.81103	1.20333	0.802988	0.778702	2.39152	-0.00162199	1.09013
LOC_Os02g42660.1	sphingolipid delta desaturase, putative, expressed	-1.66564	0.330351	0.270427	-0.00734474	0.0755829	0.637141	-0.275044	0.0786826	0.17886	2.01143	0.0557169	-0.0907459
LOC_Os02g42850.2	MYB family transcription factor, putative, expressed	0.919646	1.81249	0.722852	2.13919	0.823506	1.08065	1.88813	1.6618	1.11808	2.75651	0.307596	1.02409
LOC_Os02g43170.1	B-box zinc finger family protein, putative, expressed	2.98978	0.408269	0.112585	2.86199	0.206835	0.482934	3.43553	0.296531	0.303274	2.33704	0.43853	0.409915
LOC_Os02g43170.2	B-box zinc finger family protein, putative, expressed	2.41284	0.253218	0.327154	2.01999	-0.0798341	1.09472	2.25203	1.56272	0.107224	2.32524	0.141464	0.355009
LOC_Os02g43250.1	receptor-like protein kinase precursor, putative, expressed	2.46215	0.0540748	0.237583	2.36634	0.0144067	0.220549	1.96837	-0.058128	0.432602	1.93843	-0.011335	0.0164674
LOC_Os02g43330.1	homeobox associated leucine zipper, putative, expressed	-1.26778	-0.244109	-1.0154	0.728177	0.382146	2.20293	-0.919229	0.105429	-0.446468	0.649349	0.490865	1.26427
LOC_Os02g43470.1	glutamate dehydrogenase protein, putative, expressed	-1.66101	1.08785	-0.0302617	-0.552336	0.351979	0.359109	-0.797176	2.35597	1.40597	-0.0672952	0.873336	0.763617
LOC_Os02g43620.1	transporter, major facilitator family, putative, expressed	3.87577	0.357213	0.292359	2.65727	-0.405873	-0.493825	0.683227	0.170766	0.234426	1.37169	-0.330553	0.0150976
LOC_Os02g43700.1	triacylglycerol lipase like protein, putative, expressed	1.84253	-0.00556486	-0.0109475	2.1101	0.0665081	0.563977	1.90419	0.0556659	0.0533341	2.11794	-0.0715115	0.881515
LOC_Os02g43770.1	DUF630/DUF632 domains containing protein, putative, expressed	3.63332	0.474215	-0.109848	3.84297	0.147436	1.71759	3.53065	0.469717	0.12852	3.27681	0.658391	0.941245
LOC_Os02g43790.1	ethylene-responsive transcription factor, putative, expressed	3.56308	1.23348	1.36261	5.65667	1.06118	2.43078	3.45681	1.74946	1.28456	6.25328	1.33002	1.37127
LOC_Os02g43820.1	AP2 domain containing protein, expressed	1.42165	1.39327	-0.0935439	2.77863	0.572009	1.05251	1.21125	0.138182	-0.129572	2.73758	0.983501	0.763488
LOC_Os02g43900.1	expressed protein	2.26493	-0.185141	0.101068	2.28408	-0.00760133	0.611	2.1247	-0.407017	0.108888	2.6254	-0.196167	0.12854
LOC_Os02g44090.1	zinc finger protein, putative, expressed	0.563978	0.254699	0.205162	3.07372	0.280229	2.46659	0.522604	-0.0613938	-0.0139221	1.61516	-0.0542262	0.368491
LOC_Os02g44120.1	ZOS2-13 - C2H2 zinc finger protein, expressed	-1.58911	0.63274	-0.765422	0.315061	0.145488	0.695241	-0.299664	-0.0116164	-0.151001	2.2686	-0.633119	0.37745
LOC_Os02g44130.1	ZOS2-14 - C2H2 zinc finger protein, expressed	2.12878	-0.182827	0.210459	1.55311	0.24463	-0.234738	1.37466	-0.00132888	-0.250735	0.538037	-0.0836112	0.141143
LOC_Os02g44134.1	thioesterase family protein, putative	5.56572			4.64164		0.186544	6.08831			4.8941
LOC_Os02g44230.1	CPuORF22 - conserved peptide uORF-containing transcript, expressed	3.18684	-0.276797	0.56704	2.84624	0.721231	1.38906	2.17543	0.120191	-0.097335	2.72259	-0.452567	0.288825
LOC_Os02g44300.1	MSP domain containing protein, expressed	2.60127	0.0808987	0.0960016	2.92664	0.0792129	0.0128632	2.78094	0.399071	0.206624	3.91655	0.259466	0.538909
LOC_Os02g44300.2	MSP domain containing protein, expressed	0.149921	0.624645	-0.438749	1.9589	-0.156415	0.915602	1.49084	0.513885	0.668077	3.7295	0.980734	0.738443
LOC_Os02g44300.3	MSP domain containing protein, expressed	1.79659	0.457527	-0.624132	2.18593	0.407488	0.520461	1.5517	0.469611	0.410998	2.34504	0.0735302	-0.130062
LOC_Os02g44340.1	expressed protein	4.59908	0.0409596		5.37099	-0.0611622	0.319977	3.60922	0.185935		4.8809
LOC_Os02g44490.1	anthranilate phosphoribosyltransferase, putative, expressed	3.97148	0.168505	0.118151	4.33008		-0.143605	2.85516	-0.000648813	0.165328	1.7933	0.0769259	0.120432
LOC_Os02g44590.1	OsSub20 - Putative Subtilisin homologue, expressed	2.64953	0.495891	0.060928	5.64211	-0.282103	0.0878619	4.03869	0.810632	0.196015	5.27044	-0.018596	0.193625
LOC_Os02g44630.3	aquaporin protein, putative, expressed	-0.659789	-0.448911	-0.446634	-0.939951	-0.413435	-1.05548	-1.148	-0.440557	-0.478986	-2.06477	-0.180755	-0.822037
LOC_Os02g44670.1	harpin-induced protein 1 domain containing protein, expressed	-1.2333	0.188208	0.890256	-2.39685	0.239993	0.038064	-2.57823	0.977097	0.499977	-1.92671	-0.373917	0.217985
LOC_Os02g44710.1	expressed protein	7.20823	0.06675	0.137603	5.7312	0.162099	0.42954	6.71986	-0.0287265	0.0227207	5.46887	-0.2168	0.14131
LOC_Os02g44720.1	expressed protein	7.65206	0.814971	0.228345	7.96239	0.307096	1.05731	8.53577	0.215948	0.287613	9.4675	0.338168	0.283347
LOC_Os02g44760.1	hypothetical protein	2.25656	0.0827863		2.8162	0.0575763	0.161013	2.72648			3.34052		-0.0766298
LOC_Os02g44770.1	uncharacterized mscS family protein, putative, expressed	1.65377	0.556477	-0.268971	2.98224	0.73079	0.86667	2.43596	-0.28725	-0.279906	3.65947	1.10827	0.601577
LOC_Os02g44780.2	polyprenyl synthetase, putative, expressed	1.54742	0.31237	-0.0802608	1.91871	0.76926	0.900644	1.87203	0.383778	-0.318353	2.0948	0.330131	1.38501
LOC_Os02g44880.1	expressed protein	4.05475	-0.334333	0.0386183	3.78179	-0.629835	-0.194191	4.68485	-0.28436	0.301749	4.48231	-0.66359	-0.50351
LOC_Os02g44920.1	protein kinase domain containing protein	1.72599	-0.470439	-0.449346	2.19229	-0.357303	-0.789027	2.27862	-0.663884	-0.732267	1.32818	-0.1792	0.0162296
LOC_Os02g44980.1	transmembrane amino acid transporter protein, putative, expressed	0.766802	0.688771	0.564048	2.36298	0.392671	0.999335	1.14172	0.465794	0.589758	3.11977	0.483092	0.737856
LOC_Os02g44990.1	OsFBDUF13 - F-box and DUF domain containing protein, expressed	2.32552	0.413098	-0.006722	3.49497	0.222262	1.32489	2.87532	0.128418	0.317847	3.71098	0.748091	0.573403
LOC_Os02g45170.1	helix-loop-helix DNA-binding protein, putative, expressed	2.63894	-0.367473	0.422676	3.31129	-0.226512	0.750971	3.12606	-0.85053	0.845109	4.01285	-0.576177	0.550904
LOC_Os02g45200.1	dof zinc finger domain containing protein, putative, expressed	2.1276	0.618118	0.511966	2.81979	-0.141504	1.14063	2.31748	0.533746	-0.182028	2.94044	0.318516	0.593909
LOC_Os02g45200.2	dof zinc finger domain containing protein, putative, expressed	2.17213	0.426224	0.493797	2.67921	0.269197	1.54795	1.68889	-0.0517865	-0.121851	1.61239	0.855857	-0.233544
LOC_Os02g45200.4	dof zinc finger domain containing protein, putative, expressed	2.75523	0.00199963	-0.205462	1.88027	-0.382078	0.333781	2.85529	0.512134	0.407823	1.48765	0.128593	-0.137867
LOC_Os02g45225.1	expressed protein	6.2688	1.33676	1.11542	8.99171	0.75679	0.689393	7.72137	0.832967	0.487992	9.51007	0.672348	0.500333
LOC_Os02g45310.1	dehydration response related protein, putative, expressed	2.39604	-0.49534	0.192072	1.89571	0.131539	0.304513	1.49339	-0.227086	0.510704	1.47003	-0.148668	-0.239664
LOC_Os02g45380.1	MATE domain containing protein, expressed	1.70081	0.46481	0.0280702	3.79359	0.505312	1.15159	1.54342	0.493369	0.439881	2.6635	0.321707	1.34867
LOC_Os02g45390.1	RING-H2 finger protein, putative, expressed	3.54279	0.0401914	1.07549	4.50536	0.603792	2.39231	3.38552	0.0926454	0.473387	4.62418	0.642826	1.79683
LOC_Os02g45420.1	AP2 domain containing protein, expressed	4.3696	-0.204766	-0.319164	5.75137	0.148464	1.70772	4.72848	-0.35758	0.146927	6.27006	-0.220893	1.67108
LOC_Os02g45450.1	dehydration-responsive element-binding protein, putative, expressed	5.23886	0.459705	1.00086	7.16673	0.747081	2.60596	5.60321	0.144756	1.54072	7.66554	-0.132306	1.38042
LOC_Os02g45570.2	growth regulating factor protein, putative, expressed	0.828695		-0.0744339	3.84755			0.737925	0.0961472	0.0903809	0.988929	0.0758027
LOC_Os02g45590.1	PPR repeat domain containing protein, putative, expressed	1.71595	-0.311229	-0.452594	1.29509	-0.260942	-0.380288	2.2628	-0.398658	-0.0542327	1.20608	-0.183392	0.0896184
LOC_Os02g45620.1	DUF623 domain containing protein, expressed	1.86465	-0.102475	-0.0530449	2.09388	0.0445829	0.685866	2.44505	0.234249	-0.0876607	2.44519	-0.176426	0.0188904
LOC_Os02g45700.1	fringe-related protein, putative, expressed	1.90808	0.0409596	-0.120669	3.05008	-0.000509896	0.220549	3.01142	0.0961472		2.27599
LOC_Os02g45710.1	zinc finger, C3HC4 type domain containing protein, expressed	3.23793	0.0146238	0.525778	2.54185	0.526895	1.18646	2.70667	0.30473	0.519425	3.13079	0.641624	0.536541
LOC_Os02g45750.1	protein kinase domain containing protein, expressed	2.22624	0.411731	1.11676	1.58165	0.548496	0.365939	1.81787	0.477026	1.39162	1.11112	0.592886	0.706494
LOC_Os02g45780.1	zinc finger, C3HC4 type domain containing protein, expressed	2.76613	0.849295	0.0627522	4.82799	0.742355	1.75222	3.02298	0.764499	0.740756	4.73693	1.21456	1.54541
LOC_Os02g45920.1	expressed protein	2.04001	0.730734	0.834815	1.43766	0.468871	0.823648	2.31677	0.547664	0.762582	1.67923	0.250126	0.659445
LOC_Os02g46030.1	MYB family transcription factor, putative, expressed	1.39807	-0.38453	-1.1325	2.8479	0.0684348	0.483179	2.14708	-0.60537	-0.72727	2.84458	0.215049	-0.369994
LOC_Os02g46090.1	CAMK_CAMK_like.15 - CAMK includes calcium/calmodulin depedent protein kinases, expressed	2.52058	0.06852	-0.252486	2.18641	-0.219425	0.274441	2.91553	0.0114063	-0.161141	2.34833	-0.240344	0.146494
LOC_Os02g46120.1	regulatory protein, putative, expressed	2.03816	-0.53808	0.0629234	1.12809	-0.349482	0.129946	0.675212	-0.590561	0.292558	1.32478	0.795503	-0.118294
LOC_Os02g46120.2	regulatory protein, putative, expressed	1.80789	-0.189191	-0.986207	2.16449	-0.214012	-0.838274	1.87527	-0.269079	-1.25009	2.21916	-0.433357	-0.629292
LOC_Os02g46180.1	DUF581 domain containing protein, expressed	0.702537	1.41508	1.07215	2.06432	0.28475	1.34569	1.40852	1.48389	0.858076	3.0726	0.272637	1.56237
LOC_Os02g46210.1	DUF581 domain containing protein, expressed	5.22022	0.73556	0.955398	4.8359	0.559635	0.766265	4.65893	0.182902	0.437143	4.01952	1.13508	0.856643
LOC_Os02g46420.1	transposon protein, putative, unclassified, expressed	2.27389	-0.666554	-0.122287	2.51628	-0.340765	-0.266245	2.53129	-0.798501	-0.359324	2.34407	-0.390945	-0.0817447
LOC_Os02g46460.1	peptide transporter PTR2, putative, expressed	1.97345	-0.518282	-0.889251	-2.22552	-0.526149	-1.82961	1.22507	-0.773698	-0.882209	-1.44156	-0.317121	-0.596513
LOC_Os02g46460.2	peptide transporter PTR2, putative, expressed	1.29276	-0.315963	0.151198	0.875559	-0.625831	-0.0471195	2.35691	-0.338077	-0.304712	0.85981	-0.387693	0.298125
LOC_Os02g46500.1	U-box, putative, expressed	1.88489	-0.271777	-0.0534778	2.13796	0.400532	0.105464	1.98688	-0.357392	0.748394	2.40196	0.283287	0.247462
LOC_Os02g46650.1	ubiquitin carboxyl-terminal hydrolase domain containing protein, expressed	1.45116	0.376321	0.0330047	3.17657	0.239027	1.49518	1.69804	0.411842	0.332525	2.80805	0.0186944	1.03828
LOC_Os02g46680.1	multidrug resistance protein, putative, expressed	-1.04521	-0.295211	0.280897	-1.3822	0.127884	2.09322	-0.600802	-0.194523	0.0454153	0.634933	-0.0638487	0.868394
LOC_Os02g46690.1	OsFBD8 - F-box and FBD domain containing protein, expressed	0.937157	0.0382905	0.669815	2.40068	0.466516	1.45049	1.53557	0.719176	0.532286	2.49369	1.04309	0.401709
LOC_Os02g46750.5	expressed protein	-1.57971	-0.085478	-0.382813	-2.62298	0.234387	-1.0977	-0.831726	-0.254799	0.157362	-2.13177	0.195592	0.025511
LOC_Os02g46910.1	glycosyl hydrolases family 16, putative, expressed	1.11081	0.576127	-0.302537	2.71662	0.534886	0.480844	1.56315	0.69738	0.596108	3.2832	0.615682	1.03397
LOC_Os02g46910.2	glycosyl hydrolases family 16, putative, expressed	0.859463	0.650367	-0.581277	2.23993	0.170758	1.15164	1.41081	0.847306	0.434479	2.66083	0.561163	0.638604
LOC_Os02g47090.1	peptide transporter PTR2, putative, expressed	0.753888	0.86481	1.10886	3.00532	0.999967	1.28822	0.233498	2.01683	1.05021	2.47039	0.59532	0.607597
LOC_Os02g47110.2	ADP-ribosylation factor, putative, expressed	2.1349	-0.227755	-0.22973	1.86713	0.156436	-0.334225	2.33701	0.24364	-0.420103	1.86807	-0.386319	-0.389494
LOC_Os02g47110.3	ADP-ribosylation factor, putative, expressed	1.68305	0.36071	-0.324037	2.51411	0.156014	0.189135	1.81686	-0.0426454	-0.104603	2.1808	0.206297	-0.41547
LOC_Os02g47130.1	expressed protein	-2.53215	0.596537	0.575534	-1.37167	0.0578737	-0.595552	-1.85825	0.986218	0.497992	-1.01737	-0.364456	-0.0113828
LOC_Os02g47190.1	MYB family transcription factor, putative, expressed	2.17951	-0.0738585	0.432427	1.929	-0.126088	0.520097	2.49782	-0.271415	0.616223	2.20789	-0.532291	0.08554
LOC_Os02g47230.1	Disease resistance/zinc finger/chromosome condensation-like region protein, putative, expressed	2.39614	-0.335637	0.255252	2.03394	0.00528967	-0.865102	2.81312	0.100823	0.546968	2.02646	-0.286899	0.119295
LOC_Os02g47370.1	transcription factor TF2, putative, expressed	1.05029	2.51956	-0.277307	2.70485	1.23387	1.11912	1.32885	1.40945	0.549202	2.80688	1.29217	0.663882
LOC_Os02g47410.3	protein kinase, putative, expressed	1.05923	-0.404351	-0.272784	0.0515785	0.0728183	0.0388282	1.17488	-0.21594	-0.647481	2.27255	0.187212	0.206676
LOC_Os02g47470.1	cytochrome P450, putative, expressed	3.76464	1.17391	1.39553	4.33508	1.10131	2.15829	3.68633	1.06929	1.2932	3.80475	1.49702	1.92488
LOC_Os02g47470.3	cytochrome P450, putative, expressed	1.98608	-0.388531	1.07987	2.82066	0.523306	1.33367	1.84787	0.989763	0.233687	2.87626	1.20265	1.11446
LOC_Os02g47490.1	expressed protein	1.06008	1.39093	0.175021	2.8247	0.248042	0.37951	0.772289	1.12867	0.0765496	1.5702	0.169115	0.0941016
LOC_Os02g47560.1	DNA-binding protein, putative, expressed	2.42736	-0.397782	-0.0777803	3.19628	-0.206858	-0.267832	2.45761	-0.28136	-0.449755	2.12699	-0.242765	-0.663224
LOC_Os02g47580.1	expressed protein	2.57323	0.420603	0.0595576	2.60437	0.0730845	0.0439546	3.03868	0.0891234	-0.149834	2.49415	-0.00690716	-0.197945
LOC_Os02g47650.1	universal stress protein domain containing protein, putative, expressed	0.581323	1.07411	-0.359803	2.3085	0.29777	0.909092	1.31151	1.02311	0.585541	2.1561	0.565563	0.516598
LOC_Os02g47670.2	bg55, putative, expressed	1.99986	-0.0850841	-0.213135	1.66975	-0.095385	-0.122203	1.69344	-0.178506	-0.484158	1.30816	-0.160042	-0.143372
LOC_Os02g47860.2	uridine kinase, putative, expressed	2.5296	-0.00202263	0.124226	0.395233	0.338088	-0.115981	2.41453	0.130929	0.270399	1.99101	0.91572	0.161242
LOC_Os02g47880.2	tetratricopeptide repeat domain containing protein, expressed	2.31956	0.0181323	0.280145	3.13118	-0.284237	0.78757	-0.317567	-0.0216826	0.494895	2.62281	-0.141602	0.0138639
LOC_Os02g47950.1	expressed protein	1.17576	-0.235278	-1.02192	4.79158	-0.059016	0.156973	1.93947	-0.058128	0.0242851	4.85648	-0.0458381	0.0625016
LOC_Os02g48190.1	expressed protein	1.26853	0.390395	0.0921469	2.91954	0.242689	0.80152	1.85551	0.597632	0.469383	2.85254	0.397306	0.782008
LOC_Os02g48200.1	lectin-like protein kinase, putative, expressed	5.90618	-0.207817	0.691335	6.47378	0.0772844	1.0851	5.29301	0.617542	0.150646	6.21207	0.0194071	0.22329
LOC_Os02g48210.1	lectin-like protein kinase, putative, expressed	5.19458	0.128142	1.92032	5.96632	0.697607	3.66189	4.81155	1.83271	1.03284	5.93343	1.0704	1.73448
LOC_Os02g48280.1	expressed protein	5.08765	0.448523	0.20691	6.31223	0.419462	1.20523	5.13511	0.591652	0.00505041	4.94579	1.23296	0.369837
LOC_Os02g48320.1	DNA binding protein, putative, expressed	2.83255	0.0713816	0.118055	1.8476	0.122108	0.852872	1.89051	-0.445945	0.342256	2.02061	-0.19278	0.303445
LOC_Os02g48320.2	DNA binding protein, putative, expressed	2.31769	0.386871	0.525411	5.06231	0.35687	1.61443	3.40644	0.665203	0.526124	4.44741	0.0214829	0.84645
LOC_Os02g48320.3	DNA binding protein, putative, expressed	3.3119	-0.0363455	0.131476	4.54788	0.145488	0.0266056	3.08954	0.0501036	0.124358	3.8332	0.333533	0.363753
LOC_Os02g48340.4	RNA recognition motif containing protein, putative, expressed	-1.33153	0.927051	0.320032	0.661532	0.0954028	1.21973	-2.06591	0.483994	0.119567	0.63992	0.430827	0.169505
LOC_Os02g48470.1	expressed protein	0.374251	0.352751	0.897119	2.00188	-0.0430171	0.630005	0.912801	0.454314	0.621682	1.88101	0.115365	0.74719
LOC_Os02g48570.1	peptide transporter PTR2, putative, expressed	2.84117	0.223596	1.25092	4.16044	0.697118	1.44958	2.23034	-0.184289	0.535587	4.86948	1.4278	1.40236
LOC_Os02g48570.2	peptide transporter PTR2, putative, expressed	3.7336	0.0693284	0.554064	4.93153	0.58235	1.53164	2.14087	-1.18572	0.0393558	4.92909	1.35992	0.62446
LOC_Os02g48690.1	hypothetical protein	0.740999	0.660137	1.46217	1.14041	0.862964	1.2092	0.601699	2.05929	1.28403	1.5351	1.28736	0.693613
LOC_Os02g48740.1	fimbrin-like protein 2, putative, expressed	1.90113	-0.0149652	0.020759	2.43687	0.0645006	0.334977	2.22973	0.0453291	0.00594583	2.37238	0.225325	0.139292
LOC_Os02g48770.1	SAM dependent carboxyl methyltransferase, putative, expressed	2.72211	-0.184508	1.65416	2.97312	2.08703	2.54851	2.58291	-1.5866	0.485477	3.39832	1.51973	1.03008
LOC_Os02g48910.1	ubiquitin-conjugating enzyme, putative, expressed	0.824641	0.165548	-0.265122	2.6279	-0.0655432	-0.0243454	1.42365	-0.119866	-0.00583319	0.754962	-0.00190965	0.146594
LOC_Os02g49480.1	helix-loop-helix DNA-binding domain containing protein, expressed	2.97696	0.407755	1.18142	4.44262	0.613611	0.383532	3.85372	0.69037	0.429393	3.77394	0.689511	0.638111
LOC_Os02g49590.1	ASC1, putative, expressed	1.73935	-0.127929	-0.151011	2.4518	-0.366916	-0.568323	2.18906	-0.127231	0.0225122	2.2212	-0.455289	-0.599861
LOC_Os02g49770.1	NHL repeat-containing protein, putative, expressed	3.48056	0.49387	0.927181	4.02295	-0.00420242	0.586	3.57842	0.804482	0.502967	3.24465	-0.0676883	0.219891
LOC_Os02g49950.1	spotted leaf 11, putative, expressed	3.53561	0.622398	0.35876	3.95969	0.438683	1.04738	4.21488	0.0660728	0.647038	4.19327	-0.114571	0.903415
LOC_Os02g50060.1	OsCML20 - Calmodulin-related calcium sensor protein, expressed	2.15948	0.0711946	0.223685	2.66191	0.26009	0.949059	2.54218	0.00718616	0.221565	2.76578	0.153624	0.349791
LOC_Os02g50110.1	hypothetical protein	2.0538	0.669097	-0.501038	4.57414	0.630742	2.00507	2.71682	0.560449	0.876291	4.38315	1.1523	1.19979
LOC_Os02g50220.1	expressed protein	1.82677	0.061358	-0.797692	2.35902	0.00473378	1.245	2.30493	0.455424	0.107505	1.79745	0.297274	0.372407
LOC_Os02g50300.1	expressed protein	3.73034	0.202081		2.04911	0.0566141	0.482568	4.09534	0.092742	0.0142068	1.09066	0.086704	0.0173803
LOC_Os02g50330.1	RNA-dependent RNA polymerase, putative, expressed	2.13456	0.081983	0.425908	1.10796	0.569906	-0.130921	1.56256	-0.117428	0.0222733	0.870187	0.680346	0.327105
LOC_Os02g50370.1	helicase domain-containing protein, putative, expressed	2.34801	-0.262971	-0.0508886	2.33397	-0.120854	-0.157638	2.38167	-0.21072	-0.14922	1.94065	-0.295395	-0.0407158
LOC_Os02g50372.1	expressed protein	3.13658	0.817307	1.01871	4.05528	0.189546	1.05607	3.33882	0.595648	0.387755	4.07789	0.677613	0.702914
LOC_Os02g50374.1	expressed protein	5.01196	1.34532	1.33772	5.51661	0.849562	2.39149	4.66505	0.857675	0.867049	5.26962	0.833268	1.04051
LOC_Os02g50390.1	hypothetical protein	5.93248	0.666324	0.617629	6.59716	0.0798095	0.329302	6.78038	0.788014	-0.000607564	5.27274	0.0854233	0.362463
LOC_Os02g50404.1	hypothetical protein	4.22226	0.640592	1.97135	6.30448	1.12794	1.03985	3.91321	0.683614	0.810303	4.92952	0.870111	0.334772
LOC_Os02g50430.1	hypothetical protein	4.59311	0.0970537	0.943869	4.75818	0.532689	0.679319	3.71274	-0.0115411	0.353956	3.8267	0.366187	-0.0766298
LOC_Os02g50450.1	hypothetical protein	6.77432	0.650422	1.37277	7.01858	0.721017	0.699824	5.92661	0.783811	0.86805	6.27976	0.695694	0.43952
LOC_Os02g50460.1	immediate-early fungal elicitor protein CMPG1, putative, expressed	1.92917	1.19687	2.37896	4.72835	1.16176	1.15479	1.68643	1.24586	1.42233	3.47951	1.29214	1.01106
LOC_Os02g50570.1	retrotransposon protein, putative, unclassified, expressed	2.14755	0.52584	-0.143338	3.34969	0.361194	1.08443	2.69581	0.326609	0.221161	3.03833	0.74568	0.89021
LOC_Os02g50600.1	glycosyl transferase 8 domain containing protein, putative, expressed	1.78086	1.20113	0.312785	3.91123	0.725439	1.29166	2.2193	0.942852	0.743486	4.323	1.3099	1.08618
LOC_Os02g50690.1	GDSL-like lipase/acylhydrolase, putative, expressed	-1.05915	1.04774	0.997888	-0.00160668	0.847502	1.2477	-2.14032	1.51156	1.1826	0.244708	1.16766	0.689594
LOC_Os02g50940.1	NHL repeat-containing protein, putative, expressed	2.11695	1.2384	0.0237409	2.90304	0.524249	1.22948	2.16642	0.823466	0.670803	3.23343	0.780035	1.0751
LOC_Os02g51290.1	HVA22, putative, expressed	-2.23317	0.66102	-0.490921	-1.9454	0.605286	0.814498	-1.53769	0.888837	0.271169	-2.12103	0.647592	0.564265
LOC_Os02g51350.1	OsFBK10 - F-box domain and kelch repeat containing protein, expressed	1.10408	0.614679	-0.128948	2.72962	0.426647	1.243	1.50295	0.758154	0.519579	2.86402	0.359602	1.10532
LOC_Os02g51370.1	glutaredoxin, putative, expressed	2.58175	0.812518	0.887201	4.16413	0.276901	2.09695	3.10472	1.20695	0.746468	3.94919	0.556148	0.646148
LOC_Os02g51440.1	laccase precursor protein, putative, expressed	-1.69669	-0.348942	2.47545		0.613274	1.05946	-2.36121	1.49277	0.691627	-0.0440148	0.617122	0.375399
LOC_Os02g51710.1	wound/stress protein, putative, expressed	-0.368758	0.291493	0.236065	-1.73298	0.524381	0.458997	-1.35935	0.488852	0.123807	-2.35997	0.765729	0.809403
LOC_Os02g51760.1	expressed protein	1.34628	-0.112075	0.5575	2.30482	0.490574	0.471447	1.78817	0.184909	0.478707	2.46425	0.446226	0.314527
LOC_Os02g51890.1	RNA recognition motif containing protein, putative, expressed	2.07071	-0.175928	-1.4301	3.01709	-0.00958614	0.985452	2.18405	-0.189397	0.489882	3.78043	0.197849	0.490572
LOC_Os02g51890.2	RNA recognition motif containing protein, putative, expressed	1.14666	-0.00729174	-1.25307	3.17714	0.288839	0.666456	1.57369	0.304248	-0.313108	1.65739	0.399968	0.880188
LOC_Os02g51900.1	cytokinin-O-glucosyltransferase 2, putative, expressed	1.77646	-0.393134	-0.217072	2.15908	-0.810673	-1.09646	0.419171	-0.377021	0.785817	0.910744	-0.377161	0.809863
LOC_Os02g51970.1	phosphate-induced protein 1 conserved region domain containing protein, expressed	7.41924	1.11193	0.335149	10.0598	0.39922	1.74541	7.88808	0.788684	0.488588	9.85081	0.287859	0.904741
LOC_Os02g52000.1	phosphate-induced protein 1 conserved region domain containing protein, expressed	6.11963	0.507773	0.906048	6.68992	0.154984	1.55159	6.50908	0.460493	0.368959	6.59493	-0.00786936	0.46544
LOC_Os02g52010.1	phosphate-induced protein 1 conserved region domain containing protein, expressed	1.42745	0.378705	0.532047	3.07113	0.622067	1.03941	1.60284	0.0185366	1.26584	3.12389	0.647856	1.75805
LOC_Os02g52030.1	hypothetical protein	5.41698	0.0969855		7.79246	-0.0164303		7.15425	-0.109995	0.0903809	7.57806	-0.0590843
LOC_Os02g52040.1	phosphate-induced protein 1 conserved region domain containing protein, expressed	5.24825	0.866079	0.617442	7.61334	0.202332	1.82328	5.3989	0.581913	0.335939	7.90493	0.0770215	1.23442
LOC_Os02g52170.1	expressed protein	3.26121	1.19987	0.924362	6.80117	1.09425	1.17742	3.55962	1.37735	1.02235	6.34643	1.84203	0.430986
LOC_Os02g52210.1	zinc finger, C3HC4 type domain containing protein, expressed	2.50161	-0.0343221	-0.75879	3.63228	0.190611	0.773596	2.35108	-0.71484	-0.259125	3.11588	0.375121	0.680909
LOC_Os02g52210.2	zinc finger, C3HC4 type domain containing protein, expressed	2.99536	0.103033	-0.638255	4.43507	0.333675	1.1407	3.32899	0.113933	0.00450806	4.51447	0.574521	0.933565
LOC_Os02g52220.1	PPR repeat domain containing protein, putative, expressed	2.19155	0.215933	-1.08514	3.19781	-0.116117	0.439752	2.60531	-0.014158	-0.287721	2.64112	-0.0292704	0.307581
LOC_Os02g52270.2	heat shock protein DnaJ, putative, expressed	2.22635	0.709936	0.452071	2.15874	0.409284	1.03681	1.49734	0.804315	-0.100725	2.36412	0.624638	0.120521
LOC_Os02g52280.1	expressed protein	0.900545	0.10955	0.594809	2.92966	0.401745	0.387333	1.35919	0.0221437	-0.00793258	2.74155	0.0888301	0.802738
LOC_Os02g52380.1	DUF1645 domain containing protein, putative, expressed	1.72865	0.960922	-0.342669	3.17151	0.339311	1.13071	1.51475	0.927573	0.377981	2.99129	0.064657	1.24616
LOC_Os02g52450.2	regulator of ribonuclease, putative, expressed	-0.0193517	0.44612	0.550301	-1.12605	0.121823	-1.21304	0.231043	0.0799754	0.599913	-2.6038	-0.07046	-0.175234
LOC_Os02g52540.1	EF hand family protein, putative, expressed	2.58594	0.139725	-0.300278	2.17185	0.198648	0.532809	2.86132	0.758215	0.433	2.13393	0.372031	0.121407
LOC_Os02g52590.1	xyloglucan fucosyltransferase, putative, expressed	3.31396	0.554568	-1.02285	3.75731	0.713661	0.393738	3.7188	0.182275	0.0902583	4.54468	0.549638	0.781309
LOC_Os02g52610.1	xyloglucan fucosyltransferase, putative, expressed	3.08723	0.0497278	0.675941	3.75411	-0.189841	0.191192	2.82633	0.460311	0.555754	2.99982	0.0790428	0.4887
LOC_Os02g52780.1	bZIP transcription factor, putative, expressed	0.779137	0.178081	-0.48532	2.09854	0.365944	0.957697	0.961978	0.136629	-0.392152	2.02365	0.373668	0.345602
LOC_Os02g52930.1	integral membrane protein DUF6 containing protein, expressed	-0.884608	0.706967	2.10792	-0.898037	0.721017	3.22105	-0.540062	0.415602	0.214275	-0.427107	0.641591	0.102383
LOC_Os02g53040.1	STE_MEKK_ste11_MAP3K.11 - STE kinases include homologs to sterile 7, sterile 11 and sterile 20 from yeast, expressed	2.56879	0.774673	0.36391	2.7133	0.353283	0.602537	2.48701	0.499545	0.319354	2.50267	0.372465	0.529051
LOC_Os02g53070.1	HYS1, putative, expressed	1.95526	0.451057	-0.164977	1.98985	0.0418022	0.625336	2.13278	0.229933	-0.198088	1.87385	0.212371	0.163875
LOC_Os02g53100.1	OsWRKY32 - Superfamily of TFs having WRKY and zinc finger domains, expressed	-1.14617	0.103224	-0.723083	2.74529	0.308479	1.17782	-1.69989	0.863961	0.586403	1.21026	0.37718	0.731585
LOC_Os02g53130.1	nitrate reductase, putative, expressed	1.62885	-0.258786	-1.23049	0.258093	-0.558075	0.00779624	1.26315	-0.413117	-0.587874	3.08154	-0.209575	0.14874
LOC_Os02g53160.1	tyrosine phosphatase family protein, putative, expressed	2.42875	0.0444203	-0.534089	1.86812	0.104512	0.714426	2.52567	0.00247381	0.422246	1.35336	0.597606	0.890617
LOC_Os02g53200.1	glucan endo-1,3-beta-glucosidase precursor, putative, expressed	1.76051	0.140067	1.10093	0.74343	0.191285	0.417954	1.31486	-0.19377	0.552592	2.44089	-0.152736	0.622296
LOC_Os02g53270.2	expressed protein	2.73804	-0.191421	0.241566	1.51284	-0.572379	0.179721	1.64744	0.544716	-0.273177	0.681814	-0.177741	0.479514
LOC_Os02g53380.1	expressed protein	2.33045	0.17568	0.201318	2.69207	0.432684	1.65323	2.63584	0.454237	1.00936	2.93698	0.278129	0.719686
LOC_Os02g53400.1	thioredoxin, putative, expressed	2.54523	-0.0630585	1.09995	3.72121	0.955431	1.05041	2.54844	0.300341	1.19921	3.73038	0.585397	0.976514
LOC_Os02g53410.1	expressed protein	1.59352	1.07413	-0.666792	3.46579	0.420916	0.949548	2.46852	1.27549	0.88145	3.25509	0.866706	0.91784
LOC_Os02g53690.1	growth regulating factor protein, putative, expressed	1.55503	0.0872363	0.618431	2.45052	0.237857	1.47999	1.57605	-0.0971789	0.349726	2.45811	0.755197	0.831088
LOC_Os02g53700.3	DENN domain containing protein, expressed	0.359757	0.0523437	0.268602	1.9966	0.499836	0.0520121	0.958843	0.425919	-0.156853	-1.63667	0.371095	-0.498401
LOC_Os02g53750.1	tyrosine protein kinase domain containing protein, putative, expressed	2.07806	0.64542	-0.019309	2.7863	0.177893	0.784009	2.27811	0.385474	0.302932	2.8699	0.363991	0.264066
LOC_Os02g53750.2	tyrosine protein kinase domain containing protein, putative, expressed	0.399549	0.60186	0.235815	2.15589	0.174773	0.949627	0.768281	0.22483	0.312996	1.69184	0.305039	0.504539
LOC_Os02g53790.1	adenylate kinase, putative, expressed	0.935056	0.219137	-0.0780618	2.24917	0.296124	1.03682	1.02106	0.155357	0.149823	2.17264	0.702227	0.15321
LOC_Os02g53850.1	OsSub21 - Putative Subtilisin homologue	2.35393	0.135562	0.139379	2.01486	0.0685371	0.167416	1.45802	0.0671854	-0.0911274	0.273281	0.0960864	0.0696063
LOC_Os02g54050.1	ethylene-responsive transcription factor, putative, expressed	5.60164	1.50538	0.54281	6.555	0.671284	2.41841	7.11809	1.73238	0.654639	7.37457	1.05918	0.510798
LOC_Os02g54120.4	CCR4-NOT transcription factor, putative, expressed	-0.127266	-0.348123	0.15203	0.583088	0.0513214	-1.11376	-2.21788	-0.110072	-0.460408	-0.437972	-0.313522	-0.079295
LOC_Os02g54130.2	heat shock protein DnaJ, putative, expressed	1.66791	-0.518241	-0.515743	2.09556	-0.261986	-0.430019	1.82159	-0.736052	-0.459535	2.03414	0.0305375	-0.598485
LOC_Os02g54130.3	heat shock protein DnaJ, putative, expressed	1.27915	-0.390265	-1.2329	2.15168	-0.195081	-0.455882	1.73816	-0.321881	-0.850164	2.15752	-0.332139	-0.54481
LOC_Os02g54130.4	heat shock protein DnaJ, putative, expressed	3.25259	-0.611639	-0.479601	3.27671	-0.348411	-0.390471	2.67022	-0.669155	-0.878546	3.4315	-0.447574	-1.1063
LOC_Os02g54240.1	OsFBX62 - F-box domain containing protein	-2.12674	0.395002	-1.07858	0.34695	0.261918	0.401141	-1.86931	0.496963	-0.0609971	-0.854133	0.28218	0.667762
LOC_Os02g54590.1	serine threonine kinase, putative, expressed	3.30982	0.0705288	-0.33852	4.27648	-0.251583	0.353077	3.41677	0.307974	-0.257158	4.45727	0.110618	0.123332
LOC_Os02g54600.1	STE_MEK_ste7_MAP2K.5 - STE kinases include homologs to sterile 7, sterile 11 and sterile 20 from yeast, expressed	1.99555	0.102206	0.728748	2.10986	-0.0409171	1.65407	1.94439	-0.3117	0.296525	2.1155	-0.0604743	1.00979
LOC_Os02g54650.1	diacylglycerol kinase, putative, expressed	1.70701	-0.218181	0.00992177	2.42496	-0.0473124	0.145693	2.12891	-0.370453	-0.109133	2.20487	-0.290502	0.0594678
LOC_Os02g54780.1	CYPRO4, putative, expressed	2.67453	0.47702	-0.336661	3.61898	0.546109	0.770214	2.73432	0.170773	0.130599	3.3998	0.628058	0.493856
LOC_Os02g54820.1	trehalose-6-phosphate synthase, putative, expressed	3.15406	-0.178186	-0.770857	3.94813	0.244664	1.99164	2.36298	-0.446152	-0.0268688	3.12756	-0.350266	1.11661
LOC_Os02g54890.1	UDP-glucuronate 4-epimerase, putative, expressed	2.46206	0.360434	-0.159366	3.18998	0.467219	0.992237	2.59437	0.518523	0.282026	2.68343	0.882152	0.180292
LOC_Os02g55430.1	alginate regulatory protein AlgP, putative, expressed	3.14953	-0.0744841	-0.0452054	3.6271	-0.0797545	0.610423	3.0332	-0.171454	-0.210561	3.32804	-0.0663945	0.395826
LOC_Os02g55910.1	monogalactosyldiacylglycerol synthase, putative, expressed	2.52841	0.54757	-0.631183	3.68646	0.0483225	0.319573	3.3493	0.416854	0.753696	3.38193	-0.0450069	0.368581
LOC_Os02g55910.2	monogalactosyldiacylglycerol synthase, putative, expressed	2.25188	0.527762	1.00571	3.09473	0.335841	0.900262	2.30424	0.71205	0.761735	3.52754	-0.112817	0.463333
LOC_Os02g55920.1	expressed protein	2.06701	0.107834	0.333435	1.91092	-0.282374	-0.560064	2.37474	0.127452	0.225261	1.75443	-0.520639	0.0236586
LOC_Os02g55970.1	ANTH, putative, expressed	2.49528	0.911968	0.656482	4.67017	0.750784	1.0196	3.01834	0.949937	0.64686	4.5611	0.809726	0.845938
LOC_Os02g55970.2	ANTH, putative, expressed	3.11267	0.362213	0.421118	4.12125	-0.239126	0.0839557	2.68121	-0.0177585	0.833752	3.80665	1.03134	0.656094
LOC_Os02g56000.2	26S protease regulatory subunit 6A, putative, expressed	-1.61772	0.878215	-0.100202	-0.639011	0.285103	0.666424	-0.547956	0.457045	-0.399064	-2.08256	0.383271	-0.317048
LOC_Os02g56120.1	OsIAA9 - Auxin-responsive Aux/IAA gene family member, expressed	6.23945	0.526707	0.0285246	6.65675	-0.0211897	1.59733	5.56704	0.897488	0.444483	6.76744	0.680415	0.58399
LOC_Os02g56120.2	OsIAA9 - Auxin-responsive Aux/IAA gene family member, expressed	2.51629	0.0732159	-0.662218	3.26616	0.282141	-0.0104421	2.35956	0.385046	-0.367402	2.2783	0.184732	0.069123
LOC_Os02g56120.3	OsIAA9 - Auxin-responsive Aux/IAA gene family member, expressed	3.62096	0.239945	-0.402874	4.74086	0.309307	1.55108	3.40474	-0.0117572	-0.149997	4.54263	0.0257016	0.572291
LOC_Os02g56200.2	ELMO/CED-12 family protein, putative, expressed	1.59336	-0.89931	-0.530291	2.91366	0.330515	-0.19264	1.44718	-0.158794	-0.833099	2.15604	-0.275195	-0.0741739
LOC_Os02g56250.1	GATA zinc finger domain containing protein, expressed	1.51484	0.555975	0.321088	2.2612	0.368783	0.911177	1.82071	0.543097	0.320402	2.18937	0.178558	0.729698
LOC_Os02g56310.1	calcium-dependent protein kinase isoform AK1, putative, expressed	4.36594	0.261905	0.382945	3.33023	-0.125753	0.174924	4.25476	0.529875	0.345262	3.64903	0.0639372	0.226799
LOC_Os02g56334.1	OsWAK18b - OsWAK short gene, expressed	2.20227	0.093202	-0.202525	1.94038	0.444232	-0.033962	3.11428	0.0484298	-0.341278	1.41038	0.221063	0.0510943
LOC_Os02g56370.1	OsWAK20 - OsWAK receptor-like protein kinase, expressed	2.65616	0.265267	0.833601	2.95857	0.933864	0.545352	3.1552	0.501254	0.25934	2.68504	0.635757	0.380397
LOC_Os02g56380.1	OsWAK21 - OsWAK receptor-like cytoplasmic kinase OsWAK-RLCK, expressed	4.58568	1.83734	0.981717	6.77717	1.36383	2.95357	5.4516	2.05248	1.83868	6.29867	1.21571	1.5072
LOC_Os02g56400.1	OsWAK22 - OsWAK receptor-like protein kinase	2.90936	-0.368513	0.815694	2.92294	0.138348	0.978853	3.60487	-0.58157	0.224472	4.15547	-0.384074	-0.0227608
LOC_Os02g56630.1	OsWAK24 - OsWAK receptor-like protein kinase	0.49678	0.0582316	2.01123	1.20403	0.457772	0.791203	1.48059	0.642821	1.37601	1.09168	0.334362	0.746766
LOC_Os02g56680.1	dehydrogenase, putative, expressed	-0.427399	-0.157176	0.118151	0.0235361	-0.0811455	0.242627	0.688148	0.294578	0.217077	4.61625	0.148224	-0.0756944
LOC_Os02g56810.1	OsFBX68 - F-box domain containing protein	2.0102	0.00485813	0.0942216	1.86925	-0.1759	1.03471	2.2897	0.4633	0.120048	2.32337	0.233077	0.0212098
LOC_Os02g56860.1	3-ketoacyl-CoA synthase, putative, expressed	2.2359	-0.211177	-0.160208	1.62178	0.561883	-0.213468	1.72113	0.0776002	-0.172627	1.80451	0.15448	0.119813
LOC_Os02g56900.1	thioredoxin family protein, putative, expressed	1.66042	0.451839	-0.544529	3.18131	0.260137	0.848522	1.70224	0.432783	-0.394215	2.90813	0.467112	0.491989
LOC_Os02g56930.1	expressed protein	4.143	0.0775833	0.205033	7.43741	0.0743595	0.421692	4.60025	-0.000164348	0.0903809	8.88049	0.0371833	-0.0766298
LOC_Os02g57040.1	dehydrogenase, putative, expressed	-2.37268	0.305155	-0.288724	-1.91138	0.257092	-0.364936	-0.991487	0.424478	-0.548115	-2.65122	0.59582	-0.679616
LOC_Os02g57070.2	3-5 exoribonuclease CSL4, putative, expressed	-0.0101955	-0.463263	0.287262	-2.1763	0.0420697	0.605052	0.268031	-0.108463	-0.0284679	-0.650449	0.280454	-0.206383
LOC_Os02g57290.3	cytochrome P450, putative, expressed	-0.712123	0.287101	-1.28021	-0.463297	-0.237976	-0.408473	-0.931774	2.00577	-0.617581	0.0736243	-0.130269	-0.280651
LOC_Os02g57310.1	pib, putative, expressed	3.0954	0.52119	0.162292	3.56378	0.334558	0.846675	4.43797	0.0308112	-0.180022	3.63068	0.412513	0.815081
LOC_Os02g57350.1	expressed protein	6.73304	1.52722	1.4649	6.97206	0.749412	0.878261	7.09401	1.43956	0.764613	6.67618	1.35918	1.01559
LOC_Os02g57400.3	2-phosphoglycerate kinase-related, putative, expressed	-1.19753	0.287277	0.33497	-0.937748	0.480134	2.09157	-0.631838	1.1882	0.254671	-0.279222	0.685094	0.460205
LOC_Os02g57410.9	OTU-like cysteine protease family protein, putative, expressed	0.27727	-0.164533	-0.620298	2.10501	0.000818818	0.457756	1.2517	0.217191	-0.388561	1.06065	-0.758203	-0.443153
LOC_Os02g57610.2	expressed protein	0.0770543	-0.387584	-0.332167	2.07342	0.139818	0.91105	0.183609	0.257878	0.362969	1.11165	-0.627009	0.900671
LOC_Os02g57630.4	ubiquitin carboxyl-terminal hydrolase, family 1, putative, expressed	-1.46558	-0.385707	0.364309	-0.967943	-0.142826	-0.0993092	-2.06692	0.165999	-0.0990434	-1.2986	-0.353313	-0.106733
LOC_Os02g57700.1	protein kinase, putative, expressed	0.574976	-0.123536	0.390607	1.62365	-0.558575	1.11694	1.53366	0.10326	1.0921	2.49326	-0.624747	0.229279
LOC_Os02g57750.2	protein binding protein, putative, expressed	-0.405691	0.0047079	-0.135475	-0.172093	-0.343533	-1.02506	-2.12252	1.00413	-0.388375	-0.284764	0.20188	0.0749295
LOC_Os02g57810.1	cytochrome P450, putative	3.90129	1.16053	0.487447	5.03339	0.382179	2.43132	4.10858	0.985139	0.260378	4.92472	0.510758	0.668219
LOC_Os02g58020.3	ABC transporter, ATP-binding protein, putative, expressed	-2.45886	1.2231	-0.276004	0.702051	0.0678471	-0.595158	-1.18583	0.350784	-0.523641	0.547184	0.00414582	0.305233
LOC_Os02g58550.1	chloroplast channel forming outer membrane protein, putative, expressed	-0.237228	-0.0906462	-0.273605	-0.560383	-0.157404	-0.25572	-0.407023	0.352902	0.551703	-2.10399	0.134508	-0.0115982
LOC_Os03g01250.3	expressed protein	-2.52504	-0.66469	-0.362814	0.0838963	-0.00125102	-0.746554	-0.588185	-0.215053	-0.3852	-1.12277	-0.281746	-0.512432
LOC_Os03g01740.1	expressed protein	3.68445	0.835434	0.291106	4.96747	0.824093	1.6678	4.20182	0.905323	0.727403	4.98032	0.712103	0.870783
LOC_Os03g01890.2	START domain containing protein, expressed	-2.60645	-0.517394	-0.225595	-1.5523	-0.160814	-0.208183	-0.896248	-0.65048	-0.475838	-1.39446	-0.298029	-0.188231
LOC_Os03g02160.1	zinc finger C-x8-C-x5-C-x3-H type family protein, expressed	1.10819	-0.0174754	0.370028	2.21375	0.254824	0.998871	1.21553	0.0934503	0.176126	2.11521	0.0315444	0.413131
LOC_Os03g02200.1	thymidine kinase, putative, expressed	-0.767522	0.338327	0.284598	-2.02855	0.309358	-0.336622	-1.39361	0.642706	0.0835326	-1.48775	-0.641822	0.162561
LOC_Os03g02280.1	DUF584 domain containing protein, putative, expressed	2.47759	-0.420709	0.462488	1.51836	-0.189949	0.233065	2.00386	-0.60902	-0.0869223	2.81146	-0.453786	0.0369427
LOC_Os03g02300.1	expressed protein	1.31833	0.0375723	0.476697	2.39923	-0.193487	-0.193655	1.98006	-0.535126	0.474822	2.47817	0.374246	0.0931539
LOC_Os03g02330.1	AAA-type ATPase family protein, putative, expressed	2.29329	-0.177514	0.133472	2.58648	0.00379259	0.237024	2.48647	-0.303304	0.212461	2.91546	-0.00602037	0.419421
LOC_Os03g02390.1	mitochondrial import inner membrane translocase subunit Tim17, putative, expressed	1.32928	0.483417	0.381237	1.72099	0.211984	0.901817	1.38136	0.379454	0.390195	2.16101	0.0506005	0.595354
LOC_Os03g02530.1	OsRhmbd7 - Putative Rhomboid homologue, expressed	2.1176	1.09365	0.730346	2.95907	0.321254	0.964221	2.29077	1.13451	0.256615	2.64343	0.2029	0.733781
LOC_Os03g02610.1	glycosyl hydrolases family 16 protein, protein, expressed	-1.62127	-0.0336237	-0.0434668	-2.15442	-0.189789	0.0877245	-2.22071	0.197602	-0.0448127	-1.7666	-0.319382	-0.0339541
LOC_Os03g02650.1	ligA, putative, expressed	3.96102	0.164427	-0.0693779	3.2446	0.0190646	-0.124215	2.94995	0.457075	0.107504	2.76482	0.254622	0.0199926
LOC_Os03g02762.1	PPR repeat domain containing protein, putative, expressed	2.76706	-0.144649	0.155546	1.10277	-0.138057	-0.719285	3.16228	0.192075	-0.366102	0.993019	-0.0636133	-0.0239909
LOC_Os03g02874.1	retrotransposon protein, putative, Ty3-gypsy subclass, expressed	0.760491	1.74017	0.386964	1.91823	1.21977	2.1757	0.810798	1.64562	1.98777	1.9321	1.47855	1.74218
LOC_Os03g02874.3	retrotransposon protein, putative, Ty3-gypsy subclass, expressed	2.66589	1.74487	-0.212027	3.24648	0.633452	1.84404	2.28577	1.61149	1.47902	3.24547	0.774433	1.67777
LOC_Os03g02874.5	retrotransposon protein, putative, Ty3-gypsy subclass, expressed	1.2514	1.24988	-0.174906	2.55495	0.805557	2.16827	2.10104	1.38892	0.992552	3.12726	0.713967	1.39481
LOC_Os03g02920.1	peroxidase precursor, putative, expressed	1.50127	-0.231206	0.0520282	2.76906	0.0419205	1.34825	1.69945	-0.317472	0.151752	3.39727	-0.371051	0.486361
LOC_Os03g02980.1	CAMK_CAMK_like_ULKh_APGy.1 - CAMK includes calcium/calmodulin depedent protein kinases, expressed	1.50265	0.915906	0.306775	2.10617	-0.38715	0.0937651	1.56973	0.219103	0.783499	1.50044	1.0321	0.329895
LOC_Os03g03034.2	flavonol synthase/flavanone 3-hydroxylase, putative, expressed	0.675994	1.45075	2.86087	1.12133	2.42432	3.90503	1.01166	1.89738	2.26589	1.37621	1.71877	2.65646
LOC_Os03g03034.4	flavonol synthase/flavanone 3-hydroxylase, putative, expressed	1.08713	1.63069	4.19345	0.886412	2.33702	4.79194	1.16527	2.27996	2.85768	1.69321	1.77659	3.96146
LOC_Os03g03034.5	flavonol synthase/flavanone 3-hydroxylase, putative, expressed	0.56386	1.52861	1.83834	-0.0907866	2.1388	4.44519	0.752495	1.36669	2.01628	0.796863	1.03567	1.94774
LOC_Os03g03200.1	hydrolase, alpha/beta fold family protein, putative, expressed	1.77669	0.304615	0.37295	2.70761	0.117235	0.271273	1.97065	0.0390327	0.295613	2.67633	0.253572	-0.136437
LOC_Os03g03200.2	hydrolase, alpha/beta fold family protein, putative, expressed	3.37183	0.559945	0.746836	4.4106	0.548856	1.01985	3.77687	0.722531	0.687918	4.39494	0.573388	0.447284
LOC_Os03g03280.1	TKL_IRAK_CrRLK1L-1.6 - The CrRLK1L-1 subfamily has homology to the CrRLK1L homolog, expressed	2.20389	-0.162748	0.110352	2.06391	0.0144495	0.205893	2.15971	-0.303708	0.157035	1.55949	-0.11958	0.413231
LOC_Os03g03300.1	expressed protein	1.37154	-0.0216395	0.426485	2.07089	-0.118714	0.462302	1.60703	0.0478254	-0.0614089	2.06195	0.179234	-0.071024
LOC_Os03g03334.1	expressed protein	1.10621	-0.08199	-0.282551	1.26334		0.186544	2.10151	0.00391747	0.0926001	3.43503	-0.103814	-0.0907459
LOC_Os03g03370.1	fatty acid hydroxylase, putative, expressed	0.698239	-0.296991	0.132304	2.57699	0.197617	0.781901	0.267276	-0.119834	0.265385	1.78913	0.0489352	0.738427
LOC_Os03g03370.2	fatty acid hydroxylase, putative, expressed	0.223719	0.0431794	0.16595	3.31736	-0.335806	0.813449	0.846882	0.127259	0.0435907	2.08823	0.0953062	0.052283
LOC_Os03g03410.1	serine/threonine-protein kinase, putative, expressed	0.975227	-0.547378	-0.0713242	2.28201	-0.110763	0.804384	1.19873	-0.720101	0.0324996	2.60943	-0.306199	0.707453
LOC_Os03g03550.1	bZIP family transcription factor, putative, expressed	2.67969	0.552478	0.498857	4.53	0.295717	0.655851	2.98922	0.44022	0.255326	4.6291	0.481309	0.392571
LOC_Os03g03560.1	FHA domain containing protein, putative, expressed	2.30818	0.371858	0.105086	2.44215	0.242074	0.179475	2.56365	0.248628	0.575662	2.5979	0.344958	0.273066
LOC_Os03g03700.1	MLO domain containing protein, putative, expressed	2.78269	1.00426	-0.366317	3.48503	0.790627	1.45682	2.9249	0.954576	0.669106	3.37565	0.997187	1.21574
LOC_Os03g03790.1	AMP-binding domain containing protein, expressed	1.61744	-0.0357955	2.32774	3.94493	0.857884	0.354894	1.71741	-0.189522	1.12197	4.11015	1.12999	0.850242
LOC_Os03g03860.3	expressed protein	0.471728	0.170178	-0.0415434	0.565366	-0.173284	0.136941	2.03238	0.132672	0.457641	1.20929	0.0764818	0.0892481
LOC_Os03g03890.1	protein kinase family protein, putative, expressed	4.08455	0.641487	0.296063	3.64157	0.160094	0.160933	4.38528	0.467177	0.205676	3.20991	0.0342407	0.0976499
LOC_Os03g04050.1	protein kinase family protein, putative, expressed	1.31295	-0.0437964	-0.171641	2.02348	0.124652	0.660977	1.48677	-0.206253	-0.0635489	1.95042	0.170688	0.295955
LOC_Os03g04070.1	no apical meristem protein, putative, expressed	3.31355	0.210617	0.78385	3.39397	0.721127	0.332971	2.84092	-0.0118862	0.657328	2.63183	0.832163	0.111175
LOC_Os03g04080.1	expressed protein	2.98266	-0.880458	-1.26076	0.644765	0.416822	2.34033	1.99408	-0.818377	0.190207	1.94913	0.538101	0.545165
LOC_Os03g04110.2	lysM domain-containing GPI-anchored protein precursor, putative, expressed	-0.381554	0.328421	0.361748	1.35002	0.181212	0.991905	-0.236175	0.208653	-0.0930351	2.34062	0.357711	0.548357
LOC_Os03g04190.1	cytochrome P450, putative	2.5552	0.432507	-0.0420037	0.903545	0.724678	0.87814	0.802291	-0.255497	-0.314823	0.789452	0.635275	0.747402
LOC_Os03g04195.1	expressed protein	0.883403	-0.0524601	0.435507	1.40397	-0.12964	0.81273	0.603491	0.130648	0.157243	2.10471	0.0572925	0.611788
LOC_Os03g04270.1	OsFBL10 - F-box domain and LRR containing protein, expressed	0.792935	-0.0281174	0.252469	2.09692	-0.0520085	-0.135387	1.0575	0.10497	0.369764	2.7828	-0.0596863	0.311407
LOC_Os03g04310.1	BHLH transcription factor, putative, expressed	3.42262	-0.0307682	-0.0630816	3.74726	-0.00608512	0.337972	2.02616	-0.0570336	0.11819	0.54872	0.198505	0.106756
LOC_Os03g04370.1	protein-methionine-S-oxide reductase, putative, expressed	1.27428	0.600911	-0.429862	1.65688	0.320042	0.930431	2.27453	0.828264	0.408675	2.80061	0.695715	0.636858
LOC_Os03g04620.4	CCT motif family protein, expressed	1.4506	0.154693	0.0371678	4.22689	0.0616533	0.446222	1.08589	0.226966	0.0142068	0.770817		-0.0238423
LOC_Os03g04740.1	expressed protein	2.35885	0.1012	-0.489408	3.86967	-0.215991	0.597359	2.87123	-0.84023	-0.509811	2.25124	-0.491388	0.0221938
LOC_Os03g04890.1	zinc finger family protein, putative, expressed	1.28017	0.993883	-0.334324	2.31588	0.627626	2.38455	1.5991	1.68658	0.871699	2.87524	0.250512	1.9575
LOC_Os03g05160.1	GATA zinc finger domain containing protein, expressed	1.96376	0.59234	0.475128	1.35806	0.25361	0.33492	2.05595	0.785382	0.153937	1.48566	0.132691	0.243021
LOC_Os03g05200.1	DENN domain containing protein, expressed	0.907541	-0.10925	-0.253585	2.24245	0.0584759	0.216412	1.44269	-0.0206735	-0.245893	2.22661	-0.207788	-0.21091
LOC_Os03g05270.1	RING finger and CHY zinc finger domain-containing protein 1, putative, expressed	0.147637	-0.0672407	-0.72586	2.02996	0.144274	0.861584	-0.156645	0.281292	-0.156571	-0.0405031	0.422287	0.237093
LOC_Os03g05460.1	expressed protein	3.77515	-0.0495495	0.359084	4.94394	0.0502967	0.570614	4.53021	-0.2212	0.111908	5.42803	-0.1082	0.702364
LOC_Os03g05470.1	tyrosine protein kinase domain containing protein, putative, expressed	3.37133	-0.00900305	0.657672	4.87626	0.409456	1.15856	3.36827	0.0604524	0.429648	4.37882	0.52588	1.04047
LOC_Os03g05570.1	RING-H2 finger protein ATL3F, putative, expressed	4.23479	-0.0993528	0.300529	2.68447	-0.0767234	0.174047	4.75128	-0.358655	-0.0861083	2.64959	0.18816	0.00957025
LOC_Os03g05620.1	inorganic phosphate transporter, putative, expressed	2.10344	0.2351	0.938429	2.41188	0.649223	0.659564	1.84712	0.579961	0.704705	2.80727	0.577213	1.00093
LOC_Os03g05750.1	heavy-metal-associated domain-containing protein, putative, expressed	4.58774	1.4914	0.725674	5.05812	0.911948	1.38881	4.12961	1.2275	0.951846	4.60999	1.17969	0.767568
LOC_Os03g05870.1	Fe-S metabolism associated domain containing protein, expressed	-1.18472	-0.191589	-0.174042	-2.04925	-0.132022	-0.228595	-1.04382	0.256705	-0.157316	-1.44008	-0.372813	0.0882532
LOC_Os03g05900.1	expressed protein	-2.366	0.902058	0.633937	-1.51802	0.0533136	0.602902	-2.22816	1.38024	0.85884	-2.55334	0.0531736	0.631191
LOC_Os03g05900.2	expressed protein	-0.964717	0.617506	0.163566	-1.52786	0.242381	0.68113	-2.12718	0.702723	-0.110463	-1.06416	0.516429	-0.085746
LOC_Os03g05910.2	expressed protein	1.82571	0.299764	0.642504	2.40396	-0.260904	0.588778	1.97324	0.92232	0.10776	1.14985	0.467658	0.00267091
LOC_Os03g05910.3	expressed protein	1.41853	0.29693	0.951802	2.08188	-0.294286	0.149984	0.597923	-0.0765857	0.391084	1.53281	0.463885	0.0473088
LOC_Os03g05920.1	expressed protein	2.69633	1.08344	1.08855	5.60014	0.500309	1.75806	2.88002	0.567884	0.00727109	3.77303	0.191544	1.13299
LOC_Os03g05930.1	retrotransposon protein, putative, unclassified	2.8313	0.399859	0.139379	4.43721	0.167575	0.846206	2.98509	0.0672937	0.0141108	3.48769	-0.0807118	0.105404
LOC_Os03g06040.1	expansin precursor, putative, expressed	4.8547	2.15024	1.18437	7.95872	0.958929	0.625011	4.82924	2.2494	0.312489	6.97662	0.451274	0.306357
LOC_Os03g06120.3	PLAC8 family protein, expressed	-1.47501	0.48047	0.164791	-2.39313	0.495983	0.158621	-1.22028	0.641624	0.35142	-1.71895	-0.258569	0.380784
LOC_Os03g06360.1	late embryogenesis abundant protein D-34, putative, expressed	2.72338	-0.500118	-0.554415	2.37773	0.725262	1.39743	0.755855	-0.751304	-1.05659	1.72738	1.43111	0.701714
LOC_Os03g06410.1	protein kinase domain containing protein, expressed	1.29031	0.0412776	-0.072319	2.04363	-0.0331176	0.169145	1.65052	0.0230982	0.0412213	1.87666	0.013318	0.235783
LOC_Os03g06520.2	sulfate transporter, putative, expressed	-0.152534	0.298734	0.323456	0.591447	0.580994	1.38394	1.64466	0.15931	1.00149	2.74952	0.292517	1.45028
LOC_Os03g06820.1	hypothetical protein	2.03788	0.441194	0.142189	3.5279	0.324556	0.237086	3.09315	1.17437	0.145979	3.46575	0.0608124	0.163732
LOC_Os03g06890.1	DUF593 domain containing protein	4.39781	1.40447	0.589384	4.26437	1.15783	-0.0109937	5.75422	2.06397	0.593009	6.29507	1.51317	0.676133
LOC_Os03g06900.1	DNA topoisomerase 3 protein, putative, expressed	0.767251	-0.0679752	-0.435108	1.30597	-0.083564	-0.498502	2.2925	0.11202	-0.372589	1.55539	0.0190544	-0.18086
LOC_Os03g06910.1	PPR repeat containing protein	1.5396	0.16899	-0.65184	0.820455	-0.228968	-0.780451	2.00401	-0.202176	-0.82806	0.522938	0.061603	-0.464626
LOC_Os03g06920.1	DRD1, putative, expressed	3.1317	1.91284	0.145201	1.54023	0.976274	0.692804	3.73971	1.57716	-0.261733	2.432	1.28887	0.0300713
LOC_Os03g06970.1	tetratricopeptide repeat domain containing protein, expressed	0.778841	0.117191	-0.728595	1.65238	-0.207257	0.206159	1.39328	-0.403505	-0.387732	2.11189	-0.0471577	-0.0601766
LOC_Os03g07150.2	OsPP2Ac-5 - Phosphatase 2A isoform 5 belonging to family 2, expressed	0.491231	-0.174558	-0.138393	-0.415829	0.227671	0.18693	-1.35518	0.850704	0.178621	2.25296	1.16566	0.181961
LOC_Os03g07200.1	expressed protein	-2.14226	0.620199	-1.05714	-3.48747	0.591372	0.0746748	-0.916547	1.23513	0.854184	-1.23102	0.511023	1.06334
LOC_Os03g07200.2	expressed protein	-1.94068	1.16641	-0.680506	-3.63159	0.159256	0.419278	-1.84303	0.328728	0.763592	-2.39453	-0.199399	-0.443599
LOC_Os03g07200.3	expressed protein	-1.73799	0.39495	-0.422167	-1.07111	0.103743	0.997432	-0.58456	0.369583	0.398483	-2.20676	0.24842	0.916655
LOC_Os03g07400.1	expressed protein	3.25015	0.102676	0.793783	3.08071	0.168671	0.329126	3.77438	0.373971	0.590784	3.88572	0.0160114	0.489152
LOC_Os03g07450.1	homeobox associated leucine zipper, putative, expressed	0.859622	0.131096	0.778505	1.45068	0.254031	0.163368	1.34549	0.590674	0.761007	2.17308	0.0820419	0.464388
LOC_Os03g07640.1	transposon protein, putative, CACTA, En/Spm sub-class	4.39635	0.0969855	-0.00364538	4.19438	-0.0660297		1.91589	0.111741		1.92557
LOC_Os03g07920.1	expressed protein	2.44637	-0.182029	0.0333473	0.993592	0.113614	-0.00271967	1.94529	0.0863202	0.189834	0.902247	0.108726	-0.0381392
LOC_Os03g08000.1	expressed protein	2.00536	-0.341712	-0.143372	3.16634	-0.0233785	0.202033	2.40631	-0.232724	-0.292332	3.16941	-0.0344827	0.113518
LOC_Os03g08030.1	expressed protein		-0.08199					4.05047	-0.0923423		4.87349
LOC_Os03g08310.1	ZIM domain containing protein, putative, expressed	4.05472	1.01407	1.11265	6.69716	0.864549	1.59763	3.96042	1.13962	1.33442	6.14143	1.83579	1.43872
LOC_Os03g08320.1	ZIM domain containing protein, putative, expressed	2.19233	0.847444	0.596833	4.34757	0.766048	1.26213	2.11849	0.897743	0.811581	4.04445	1.42011	1.07505
LOC_Os03g08330.1	ZIM domain containing protein, putative, expressed	3.5845	1.32219	1.45435	4.47283	1.62751	2.95424	3.43185	1.2638	1.85068	4.17793	1.40593	2.32017
LOC_Os03g08350.1	ubiquitin carboxyl-terminal hydrolase, family 1, putative, expressed	3.31449	0.451846	0.272622	2.23647	0.230912	0.584419	3.60148	0.533019	0.309662	3.47545	0.317481	0.249313
LOC_Os03g08390.1	expressed protein	2.19401	0.0323856	-0.453057	2.66442	-0.0250676	-0.298818	2.7486	-0.692786	-0.236672	2.86632	-0.181318	-0.354697
LOC_Os03g08410.1	flavin-containing monooxygenase family protein, putative, expressed	-1.20523	2.33952	2.79028	0.696888	1.04808	0.536505	-1.6416	1.20998	1.16112	3.6624	0.567275	0.0789038
LOC_Os03g08500.2	AP2 domain containing protein, expressed	2.72374	-0.697713	-0.136798	0.925588	-0.507486	-0.369866	1.90593	-1.10546	0.702447	1.08615	-0.216119	-0.164386
LOC_Os03g08520.1	DUF581 domain containing protein, expressed	1.40317	-0.15394	1.12713	1.059	1.03568	2.71762	1.35024	0.789822	1.30238	0.966077	-0.217872	1.1921
LOC_Os03g08580.1	expressed protein	4.87806	1.16782	0.344156	5.57632	0.675317	1.98603	5.61406	0.264619	0.675931	6.29561	1.04188	1.13351
LOC_Os03g08580.2	expressed protein	5.01898	0.238227	-0.040571	3.97651	0.211588	1.19169	3.6661	-0.0592184	-0.225185	5.18405	0.780097	0.647313
LOC_Os03g08580.3	expressed protein	3.76978	0.876881	0.351898	5.3141	0.799856	2.5404	5.18877	1.18807	1.22099	4.62118	1.34779	1.08861
LOC_Os03g08620.1	B3 DNA binding domain containing protein, expressed	1.87967	0.0045866	0.00174469	4.12578	0.0146962	-0.104232	3.34114	-0.113132	-0.00583319	5.49507	0.0726738	0.0807661
LOC_Os03g08834.1	expressed protein	2.88374	0.00582131	0.151797	4.17889	0.0376529	0.519487	1.63198	-0.147353	-0.265541	1.61451	-0.177401	0.106756
LOC_Os03g08840.1	zinc finger protein, putative, expressed	3.25932	-0.118579	0.5872	4.49356	0.0247774	0.779519	4.66983	0.0644089	0.376016	5.05014	-1.14938	0.266748
LOC_Os03g08860.1	GRAM domain containing protein, expressed	2.21572	0.378685	-0.0367206	3.25744	0.403778	0.606043	2.4643	0.534304	0.209044	3.22653	0.33034	0.289352
LOC_Os03g08860.2	GRAM domain containing protein, expressed	2.49709	0.119393	-0.152104	3.12857	0.186581	0.91577	2.4598	0.359928	-0.336211	3.55313	0.705353	0.49299
LOC_Os03g08870.1	expressed protein	2.19236	0.0858244	-0.108947	2.59872	0.334096	0.175565	2.17114	0.140815	0.0913174	2.35207	0.318125	0.148889
LOC_Os03g08880.1	purine permease, putative, expressed	2.81587	-0.1598	0.457607	1.66438	0.0677128	0.186544	0.594387	0.416353	0.796606	3.2499	1.33812	0.717899
LOC_Os03g08900.1	MATE efflux family protein, putative, expressed	0.47943	-0.571455	-0.270177	2.09532	-0.54872	-0.0678207	1.42939	-0.465047	-1.12685	3.83599	-1.20139	0.136125
LOC_Os03g08920.1	Zinc finger, C3HC4 type domain containing protein, expressed	1.36323	-0.0569406	0.657955	1.93334	0.211031	0.832354	1.2164	0.358826	0.434979	2.33433	0.107418	0.275664
LOC_Os03g08930.1	helix-loop-helix DNA-binding protein, putative, expressed	2.28317	-0.306373	-0.21	2.38505	-0.240451	-0.362754	1.52571	-0.368002	0.576943	1.92886	-0.673292	-0.288489
LOC_Os03g08940.1	conserved hypothetical protein	2.65002	0.952374	0.954259	4.28833	0.559872	1.06214	2.85087	0.825691	0.883524	4.17243	1.19515	0.777385
LOC_Os03g08960.1	homeobox associated leucine zipper, putative, expressed	2.24593	-0.169359	-0.133022	1.84414	-0.192492	-0.159493	2.50894	-0.0808485	-0.256951	2.10519	-0.35885	-0.155734
LOC_Os03g08970.1	expressed protein	3.23763	-0.0205593	-0.196151	3.69356	0.0931276	0.482513	3.24549	0.0660755	-0.306562	3.29818	0.193857	0.126841
LOC_Os03g08980.1	expressed protein	3.41645	0.136561	0.00675644	3.78704	-0.00851353	-0.298638	2.14022	0.121613	-0.0844897	1.14093	-0.432437	0.0400657
LOC_Os03g09020.1	dehydrogenase, putative, expressed	-1.10196	-0.153209	0.119176	-1.98145	0.177675	-0.469625	-1.24849	0.256066	0.526348	-2.01189	0.330118	0.178997
LOC_Os03g09070.1	leucine rich repeat domain containing protein, putative, expressed	2.82654	-0.154496	1.04031	3.65036	-0.470389	-0.374001	4.04858	-0.156512	0.426297	4.28968	-0.332055	-0.199582
LOC_Os03g09140.2	ras-related protein, putative, expressed	0.00404587	0.552584	0.207627	0.729861	0.330872	0.458717	0.0770993	0.629238	0.0395154	2.40146	0.653042	0.579847
LOC_Os03g09150.1	pumilio-family RNA binding repeat domain containing protein, expressed	2.54726	1.19385	1.01416	4.0727	0.753598	1.6149	3.33132	0.901996	0.105473	4.59159	0.807843	0.241241
LOC_Os03g09170.1	ethylene-responsive transcription factor, putative, expressed	2.53528	0.396	0.848143	4.90063	0.641125	3.35765	2.41303	0.859582	1.02452	5.12037	1.39758	0.708384
LOC_Os03g09860.1	acetyltransferase, GNAT family, putative, expressed	-0.0437033	-0.877021	-0.540219	-2.61887	0.130546	0.0844372	-0.188323	0.283639	0.272479	1.00681	-0.099933	-1.12322
LOC_Os03g09880.1	AIR12, putative, expressed	1.18697	1.15129	0.88832	1.57368	0.50783	0.291702	1.17186	1.04664	0.760946	1.99073	1.40623	0.270844
LOC_Os03g09900.1	membrane protein, putative, expressed	0.288618	0.631744	0.766248	2.33465	0.454826	0.784526	0.818509	1.0393	0.844755	2.46841	0.796389	0.713214
LOC_Os03g09930.1	sulfate transporter, putative, expressed	0.0287757	-1.01419	-2.46758	0.0615476	-1.21053	-1.50551	-0.695042	-1.16873	-2.0429	-0.0982205	-0.898147	-0.425387
LOC_Os03g10030.1	membrane associated DUF588 domain containing protein, putative, expressed	-0.709857	0.232568	0.884502	-2.11976	0.122031	-0.936127	-0.745776	0.622217	0.958832	-2.08753	0.0951104	-0.314817
LOC_Os03g10040.1	OsFBX77 - F-box domain containing protein, expressed	2.41205	-0.231979	0.262616	2.24614	0.0338601	-0.134365	1.91707	-0.191906	0.14593	2.41697	0.0218123	-0.0756944
LOC_Os03g10050.1	serine acetyltransferase protein, putative, expressed	5.18729	-0.117391	0.776104	4.85376	0.149662	0.0985415	4.74952	-0.536609	0.405213	4.39575	0.289949	0.169044
LOC_Os03g10170.1	hypothetical protein	1.43447	0.204127	0.0556001	3.39225	0.0997937	0.305943	2.39239	0.11313	0.0242851	2.29103	-0.175127	-0.124966
LOC_Os03g10210.1	homeobox domain containing protein, expressed	3.43617	-0.213143	-0.518059	4.05934	0.151448	0.961893	4.23042	0.00329152	-0.0958455	4.61069	0.0725248	0.0807661
LOC_Os03g10224.1	MT-A70 domain containing protein, expressed	1.68612	-0.0789822	0.0823896	1.27176	-0.17672	-0.658854	2.1216	-0.0680327	0.127187	0.927003	0.0927031	-0.245797
LOC_Os03g10240.1	DUF677 domain containing protein, putative, expressed	2.49227	-0.0621559	-1.09102	1.29816	0.537995	-0.0426337	1.81822	-0.263869	-0.384109	0.829562	-0.345295	-0.336773
LOC_Os03g10240.2	DUF677 domain containing protein, putative, expressed	1.60058	-0.263559	-0.663116	1.36468	-0.32281	-1.05	2.28302	-0.688401	0.519847	0.701253	0.145611	-0.204015
LOC_Os03g10250.1	expressed protein	2.48504	-0.0658249	0.0452182	2.60577	0.0370932	0.0321197	2.46634	-0.103189	0.257604	2.67289	-0.171243	-0.235122
LOC_Os03g10300.1	haemolysin-III, putative, expressed	3.49717	1.59214	1.04355	5.23875	0.418461	2.6414	4.42038	1.47804	0.286187	5.80498	1.28384	0.816417
LOC_Os03g10620.1	hydrolase, alpha/beta fold family domain containing protein, expressed	-0.257112	0.0569034	0.519435	0.279657	0.111267	0.392536	0.757564	0.440112	0.424247	-2.10261	0.822666	-0.369877
LOC_Os03g10640.1	calcium-transporting ATPase, plasma membrane-type, putative, expressed	3.41994	0.708815	-0.26305	4.57431	0.341908	0.799676	3.11576	-0.0333462	0.223489	4.25081	0.613813	0.299409
LOC_Os03g10850.1	FAD-linked sulfhydryl oxidase ALR, putative, expressed	2.35472	-0.423848	-0.191715	1.45295	-0.235567	-0.350071	2.17939	-0.448585	0.0383835	2.03222	-0.109165	-0.329194
LOC_Os03g10950.1	protein phosphatase 2C, putative, expressed	2.39433	0.248719	0.255019	2.98777	0.40831	1.44493	2.49626	0.211259	0.434577	3.19511	0.342413	0.870101
LOC_Os03g11040.1	cyclin, putative, expressed	3.37831	0.366588	0.189113	2.65768	0.139861	-0.131048	3.8712	0.491474	-0.0547007	2.89058	0.26695	-0.07137
LOC_Os03g11650.1	ATMAP70 protein, putative, expressed	3.95897	-0.964271	-0.664428	4.05168	-0.158654	-0.358662	3.63924	-0.665188	-0.222567	2.92803	-0.0492787	-0.0432481
LOC_Os03g11734.2	MATE efflux protein, putative, expressed	0.798425	-0.49273	-0.134875	-0.219134	-0.142076	-2.17974	0.512056	-0.418124	-0.313501	0.621098	-0.575402	-1.39104
LOC_Os03g11734.3	MATE efflux protein, putative, expressed	2.56335	0.0978218	0.0707095	0.299989	-0.76796	0.489124	1.0289	-0.66455	0.255685	-0.363814	-0.214421	-0.993379
LOC_Os03g11900.1	transporter family protein, putative, expressed	0.463234	0.477789	0.827846	2.30239	0.106212	0.883998	0.610265	0.495462	0.931916	2.01661	0.268518	0.55764
LOC_Os03g12110.1	homocysteine S-methyltransferase protein, putative, expressed	-0.464505	0.684814	1.2978	0.229258	0.456339	2.27446	0.395085	0.909823	1.54045	0.762629	0.53049	2.00234
LOC_Os03g12160.1	leucine-rich repeat family protein, putative, expressed	2.04493	-0.44764	0.204613	2.75494	-0.200081	0.278376	2.50385	0.106666	-0.958205	2.79308	0.189371	0.254147
LOC_Os03g12160.2	leucine-rich repeat family protein, putative, expressed	2.31863	0.651301	-1.29908	3.59563	0.514514	0.519495	3.19452	-1.05331	1.59384	2.82619	-0.341618	0.184101
LOC_Os03g12180.1	MA3 domain containing protein, expressed	0.880852	0.0248932	0.489249	3.11745	0.00385116	0.215226	0.000474868	-0.0934589	-0.0104682	3.20673	-0.00457073	0.29397
LOC_Os03g12200.1	OsFBX81 - F-box domain containing protein	2.27108	1.51491	0.198004	3.9156	0.395709		1.74523	0.598432	0.214275	3.10691	0.027821
LOC_Os03g12260.1	cytochrome P450 protein, putative, expressed	-0.101301	-0.0959486	-0.482163	-1.85186	-0.371979	-1.20361	-0.665779	-0.13785	-0.139217	-2.11594	-0.0938651	-0.114366
LOC_Os03g12350.3	two-component response regulator, putative, expressed	1.39003	-0.0167609	0.0551591	2.41288	0.357759	0.96201	1.29103	0.168505	-0.46788	2.1761	-0.097455	0.26552
LOC_Os03g12370.1	HSF-type DNA-binding domain containing protein, expressed	1.94653	-0.365608	0.150474	1.83554	0.164649	0.128512	1.3175	-0.416988	-0.434638	2.02894	0.160282	-0.0767966
LOC_Os03g12370.2	HSF-type DNA-binding domain containing protein, expressed	2.5538	0.471372	-0.138442	3.6232	0.232946	1.19164	2.66714	0.26545	0.15185	3.3813	0.0870968	0.56364
LOC_Os03g12370.3	HSF-type DNA-binding domain containing protein, expressed	1.65983	0.145637	0.160688	2.17402	0.219266	0.142253	2.24598	-0.746737	0.416073	2.84726	0.158266	0.241963
LOC_Os03g12370.4	HSF-type DNA-binding domain containing protein, expressed	1.81033	-0.239177	0.571438	2.39889	-0.230535	-0.202581	2.39428	0.0818114	-0.350878	2.18594	0.278489	0.272164
LOC_Os03g12380.1	expressed protein	3.19295	0.105822	0.102586	2.12827	0.211229	0.0857539	2.60366	0.235799	0.12896	2.81362	-0.0807118	0.0807661
LOC_Os03g12414.1	cyclin, putative, expressed	2.33874	-0.654018	-0.555289	2.23884	-0.0567828	0.183056	1.95335	-0.205569	-0.306585	1.98986	-0.452558	0.464101
LOC_Os03g12500.1	cytochrome P450, putative, expressed	0.837242	-0.234371	1.7126	2.18528	1.24459	2.43218	2.07479	2.99049	1.31951	2.21666	1.13127	1.25819
LOC_Os03g12730.1	receptor protein kinase CLAVATA1 precursor, putative, expressed	1.1348	-0.352645	-0.832079	2.15275	-0.184305	-0.564312	1.44478	-0.714571	-0.0158073	2.01253	-0.277602	-0.0552392
LOC_Os03g12760.1	helix-loop-helix DNA-binding domain containing protein	1.67985	0.87815	0.142189	6.04871	0.413942	0.787529	3.63772	0.285372		5.22626	0.241494
LOC_Os03g12790.1	MATE efflux family protein, putative, expressed	3.21415	-0.32984	0.868854	2.77676	0.0589757	-0.0574446	3.03817	0.259598	0.497218	2.80715	0.122405	0.0182915
LOC_Os03g12820.1	ATP8, putative, expressed	1.75105	0.994649	0.199724	3.79281	0.591149	1.61034	1.99504	0.644568	0.925016	3.91003	0.978011	1.18671
LOC_Os03g12900.5	squalene monooxygenase, putative, expressed	1.39523	-0.126978	-0.240994	2.17981	-0.597137	-0.375918	2.33519	-0.160394	-0.0232214	2.45139	0.218512	0.100982
LOC_Os03g12950.1	AP2-like ethylene-responsive transcription factor AINTEGUMENTA, putative, expressed	3.9035	-0.104687	-0.121607	3.82383	-0.0960169	0.156973	4.17217	-0.0642793	0.0903809	3.70257	-0.103814	-0.0903402
LOC_Os03g13040.1	haemolysin-III, putative, expressed	1.21303	0.552007	0.39762	1.5536	0.132683	0.253196	2.12722	0.712803	1.24387	1.99649	-0.20372	0.186672
LOC_Os03g13050.1	E2F-related protein, putative, expressed	1.36386	-0.434024	0.634551	3.60026	0.323413	2.7336	2.26158	1.12039	0.410132	1.83314	0.816593	0.801799
LOC_Os03g13060.1	hypothetical protein	1.51078	0.154824	-0.010741	2.3402	0.0293643	0.685866	2.33652	0.168065	0.331849	2.7698	0.103067	0.102383
LOC_Os03g13140.1	non-symbiotic hemoglobin 2, putative, expressed	2.9552	0.778217	1.70827	2.85892	1.15903	2.46405	2.92401	2.52735	1.544	3.44585	0.574471	0.562687
LOC_Os03g13140.2	non-symbiotic hemoglobin 2, putative, expressed	4.09931	2.42931	0.683941	3.55401	0.311352	1.47793	3.9392	1.85272	0.0251662	1.86139	1.47126	0.289583
LOC_Os03g13300.1	glutamate decarboxylase, putative, expressed	1.93928	0.606021	1.37513	2.60587	0.535287	0.896622	2.12818	1.38722	0.786823	2.9341	0.380258	0.864224
LOC_Os03g13450.2	expressed protein	2.00972	-0.220893	0.0804897	2.75177	-0.49966	-0.00229356	1.4163	-0.377496	0.0671959	2.10764	-0.671737	-0.1749
LOC_Os03g13570.1	glycosyl hydrolases family 16, putative, expressed	2.01653	0.475957	0.0438375	0.897444	0.0937096	0.509933	1.92275	0.420187	0.269169	0.159962	-0.0412327	0.292044
LOC_Os03g13590.1	potyvirus VPg interacting protein, putative, expressed	2.16661	0.387738	0.352344	3.0117	0.0714629	0.541711	2.43508	0.259305	0.216702	2.82683	0.128599	0.423811
LOC_Os03g13730.2	translocase of chloroplast 34, putative, expressed	-2.75089	-0.159245	-0.744225	0.0657114	-0.316172	-1.19076	-0.522433	0.276882	-0.0148133	-0.708299	-0.0189868	-0.566306
LOC_Os03g13740.1	immediate-early fungal elicitor protein CMPG1, putative, expressed	1.16375	1.63828	1.13037	3.72567	1.03283	1.81118	1.5134	1.92127	1.39284	3.7956	1.15667	0.99823
LOC_Os03g13810.1	expressed protein	0.994344	0.106335	-1.301	2.68787	-0.198384	-0.67608	1.81326	0.178396	-0.926034	1.00321	0.0870324	0.0878102
LOC_Os03g13810.2	expressed protein	1.30951	-0.35189	-1.01568	2.17613	-0.265275	-0.357313	1.55243	0.202899	-0.813068	0.981564	0.509392	-0.293375
LOC_Os03g13810.3	expressed protein	1.97097	-0.00818985	-0.468406	3.2031	0.0724933	0.677203	2.53706	-0.0883041	-0.421353	3.49135	0.105026	0.237899
LOC_Os03g13840.2	senescence-associated protein, putative, expressed	3.26745	-0.545633	-0.530211	4.48032	-0.0311495	1.21389	3.46655	-0.607771	-0.111978	4.37041	0.00382081	0.462179
LOC_Os03g13850.1	cell cycle checkpoint protein RAD17, putative, expressed	2.67361	0.260949	-0.188678	2.94849	0.119718	0.140543	3.09271	0.0498115	-0.174149	2.86947	-0.050571	0.14832
LOC_Os03g13920.1	transposon protein, putative, CACTA, En/Spm sub-class	1.14341	-0.000762923	-0.0832589	1.8785	0.100337	0.460625	0.481754	-0.000648813	0.115152	2.62376	0.302312	0.00245495
LOC_Os03g14010.2	glycosyl hydrolase family 10 protein, putative, expressed	-0.544548	1.10246	0.112585	-1.3493	0.202775	0.511622	-0.466189	2.23836	0.0903809	-1.64871	-0.510645	0.105549
LOC_Os03g14260.2	guanine nucleotide exchange family protein, putative, expressed	-1.75783	-0.951585	-0.125242	-2.23283	0.369873	0.320162	-0.601708	-0.553863	-0.104087	-1.17022	0.110479	0.42635
LOC_Os03g14370.1	ACT domain containing protein, expressed	2.81107	2.0153	0.0500942	3.76019	1.08211	1.57897	2.53254	1.45767	0.663274	3.35819	1.03071	1.4083
LOC_Os03g14370.2	ACT domain containing protein, expressed	3.59763	1.0323	0.353204	4.45254	1.11688	1.33096	3.66354	0.880524	0.801859	4.2375	0.890836	0.996567
LOC_Os03g14500.1	expressed protein	1.98423	0.137477	0.378229	1.77115	-0.0428659	-0.431058	1.63462	-0.112758	-0.0212705	2.042	-0.100422	0.108804
LOC_Os03g14570.2	expressed protein	1.36809	0.0942353	-0.58145	1.53088	-0.136963	0.072817	1.21731	-0.267355	-0.0765409	2.0368	-0.042303	-0.393571
LOC_Os03g14630.1	LTPL106 - Protease inhibitor/seed storage/LTP family protein precursor, expressed	-3.04107	-0.238164	-1.45067	-0.872332	-0.0464877	-0.273516	-0.769543	-0.358655	0.0768248	-1.03519	0.111803	-0.160065
LOC_Os03g14654.1	LTPL108 - Protease inhibitor/seed storage/LTP family protein precursor, expressed	-2.15378	-0.0753536	-0.444647	-2.02841	-0.189409	0.118057	-1.08306	0.227915	0.146143	-0.92554	-0.335993	-0.151769
LOC_Os03g14720.1	transcription initiation factor IIF, alpha subunit domain containing protein, expressed	1.7309	-0.0803839		2.21947	0.0685371	-0.337854	0.480082	-0.109633	0.0480326	1.27476	-0.117404	0.0868816
LOC_Os03g14840.1	AGC_PVPK_like_kin82y.8 - ACG kinases include homologs to PKA, PKG and PKC, expressed	5.11055	0.271153	0.693876	5.33279	0.139861	0.139274	3.35648	0.321238	0.112373	3.5016	0.202517	-0.150816
LOC_Os03g15070.1	hypothetical protein	3.50429	0.223171	0.120553	2.36492	0.0566141	0.220549	2.01098	0.092742	-0.0844897	1.73501	-0.0590843	0.0807661
LOC_Os03g15080.1	expressed protein	2.71115	0.0365221	0.94914	2.44769	0.167719	1.57782	1.10639	0.295487	0.36258	2.46855	0.157482	0.585635
LOC_Os03g15080.2	expressed protein	2.40702	-0.185886	0.786984	2.80339	0.0839637	1.21727	3.08028	0.389594	0.624046	2.75549	0.482462	0.400078
LOC_Os03g15230.1	DUF292 domain containing protein, expressed	3.21194	-0.236943	0.150407	2.7376	0.0967936	-0.229884	1.80955	-0.254242	-0.0940617	1.49384	0.37746	0.185126
LOC_Os03g15270.1	gibberellin receptor GID1L2, putative, expressed	1.9198	0.456355	-0.0656503	3.52426	0.31685	2.05879	2.123	0.0620439	0.596259	3.12867	0.694574	1.26956
LOC_Os03g15370.1	ubiquitin fusion protein, putative, expressed	7.49817	0.472487	0.536814	6.62722	0.34915	-0.0275959	6.63954	0.109855	0.322728	7.05727	0.380633	-0.0109471
LOC_Os03g15570.1	STE_MEKK_ste11_MAP3K.12 - STE kinases include homologs to sterile 7, sterile 11 and sterile 20 from yeast, expressed	1.61291	0.308879	-0.0490603	2.63568	0.248148	0.861474	2.04251	0.161309	0.26711	2.63532	0.33522	0.60682
LOC_Os03g15650.3	vacuolar sorting protein, putative, expressed	2.34807	0.459536	0.033705	2.23399	0.391102	0.667368	2.82604	0.184551	0.648612	3.4099	0.409139	0.754545
LOC_Os03g15660.1	AP2 domain containing protein, expressed	2.63362	0.210552	0.108789	2.40803	0.126155	0.700363	2.24861	0.278451	0.108189	1.602	-0.00913958	0.153081
LOC_Os03g15720.1	expressed protein	1.00816	0.216642	0.438904	2.11321	0.649792	0.575273	1.01299	0.420887	0.281125	1.69116	0.708221	-0.0434713
LOC_Os03g15730.2	S-RNase-binding protein, putative, expressed	0.973991	-0.890541	-0.630273	1.48453	0.644797	0.905095	2.42752	0.221797	0.0306231	2.61711	-0.805651	0.507729
LOC_Os03g15770.1	tyrosine protein kinase domain containing protein, putative, expressed	1.86625	0.521618	-0.0602582	3.06134	0.349232	1.25481	2.24279	0.651787	0.215141	2.84905	0.72165	0.569362
LOC_Os03g15770.3	tyrosine protein kinase domain containing protein, putative, expressed	0.542981	1.39872	0.535093	-0.0435379	0.4972	0.0580734	0.72762	1.00426e-05	-0.182213	2.49125	0.503243	1.12033
LOC_Os03g15780.2	anthranilate synthase component I-1, chloroplast precursor, putative, expressed	0.0980187	1.18202	1.49172	2.57862	0.248738	0.860774	0.361301	1.86323	0.930198	1.48995	0.90991	0.772727
LOC_Os03g15780.4	anthranilate synthase component I-1, chloroplast precursor, putative, expressed	0.123105	1.59034	2.02044	2.67645	0.161521	0.846777	1.74023	1.33733	1.47126	2.60156	0.38511	0.739664
LOC_Os03g15890.1	RNA recognition motif containing protein, expressed	1.33724	-0.238424	-0.76963	2.3091	-0.171457	-0.061576	1.57681	-0.0745244	-1.01577	2.28738	-0.135147	-0.455086
LOC_Os03g15890.2	RNA recognition motif containing protein, expressed	1.25852	0.0603721	-0.720892	2.24126	-0.252778	-0.180249	1.75647	-0.0403971	-0.226186	2.23328	0.226345	-0.0988335
LOC_Os03g15920.1	expressed protein	1.54278	0.618737	1.8103	2.42988	0.837025	1.8764	1.57193	1.0396	1.6245	1.92321	0.948308	0.821657
LOC_Os03g16150.1	mannose-1-phosphate guanyltransferase, putative, expressed	-1.48958	0.50998	0.0500768	-1.74618	0.385871	0.980647	-2.04645	0.773689	0.248105	-1.69441	0.255401	0.516379
LOC_Os03g16170.1	protein phosphatase 2C, putative, expressed	1.07802	0.635015	0.0338126	2.85438	1.09062	2.00499	1.16093	0.579267	0.425246	2.62703	1.24891	1.66887
LOC_Os03g16170.2	protein phosphatase 2C, putative, expressed	0.155045	0.777593	0.621355	1.95968	0.378419	2.65357	-0.789689	0.810356	0.931913	1.57993	1.42895	0.959025
LOC_Os03g16220.4	oxidoreductase, short chain dehydrogenase/reductase family domain containing protein, expressed	0.485354	0.0375677	0.274316	2.13413	0.382647	1.19676	1.80299	-0.170183	-0.0363187	2.94284	0.597948	0.400301
LOC_Os03g16334.1	fringe-related protein, putative, expressed	0.762618	0.429363	-0.0501657	2.30108	0.307273	0.85107	0.806884	0.246824	0.168272	1.98328	0.382457	0.779329
LOC_Os03g16390.1	avr9/Cf-9 rapidly elicited protein, putative, expressed	2.47714	0.578966	1.05804	3.22107	0.614415	1.0415	2.63624	0.0776371	0.334498	3.23115	0.673695	0.967009
LOC_Os03g16430.2	RNA polymerase sigma factor, putative, expressed	2.60672	0.299031	-0.297688	-0.533013	0.45856	-0.928828	1.43072	0.0793403	0.349283	0.403875	0.234578	0.1874
LOC_Os03g16470.2	expressed protein	2.05777	-0.284417	-0.685201	2.07815	-0.422085	-0.546778	1.42843	-0.269056	0.026445	1.11535	0.0823093	-0.437324
LOC_Os03g16480.1	zinc finger family protein, putative, expressed	2.46177	0.531071	0.0443322	2.87603	0.155788	0.498306	2.47208	0.480818	0.0210297	2.8352	0.30971	0.426631
LOC_Os03g16700.1	initiator-binding protein, putative, expressed	1.23086	-0.0609856	-0.665825	2.16564	-0.10954	-0.281097	1.79399	-0.223637	-0.108179	1.96343	0.0185256	-0.161424
LOC_Os03g16700.2	initiator-binding protein, putative, expressed	1.60118	-0.40215	0.0394583	2.30404	0.0440251	1.11632	1.01196	-0.0101354	0.135743	0.664962	0.557897	-0.516566
LOC_Os03g16700.4	initiator-binding protein, putative, expressed	0.808173	0.171137	-0.499657	1.8076	0.470744	1.29622	0.237794	0.593849	0.356861	2.19944	0.176109	0.178361
LOC_Os03g16800.2	clathrin assembly protein, putative, expressed	1.62958	0.0672948	0.422415	1.92875	0.655537	1.62428	1.7747	-0.46316	0.271107	2.58132	0.9709	1.19047
LOC_Os03g16824.1	spotted leaf 11, putative, expressed	2.5454	0.100324	0.0236501	3.44577	0.0142801	0.435616	2.92425	-0.0412006	-0.174015	3.59321	-0.00769537	0.299584
LOC_Os03g16950.1	cysteine-rich repeat secretory protein 55 precursor, putative, expressed	1.07267	-0.542427	0.331112	2.19326	0.321081	2.35548	0.217359	0.404464	0.471214	-0.236971	0.518471	0.950587
LOC_Os03g16960.1	cysteine-rich repeat secretory protein 55 precursor, putative, expressed	0.561122	-1.11316	0.642837	-1.79711	-0.384203	3.06993	-0.212604	0.345988	-0.0665576	-2.24807	0.292385	0.647759
LOC_Os03g16980.2	NAD dependent epimerase/dehydratase family domain containing protein, expressed	-2.11	0.400921	0.25469	-1.97098	0.294704	0.149837	-1.82965	0.301876	0.186992	-1.99694	0.0615342	-0.523867
LOC_Os03g17230.1	NAD dependent epimerase/dehydratase family domain containing protein, expressed	2.48665	-0.269677	-0.428992	1.50696	-0.217674	-0.173224	2.15209	0.0423591	-0.371436	0.994451	-0.169604	0.201345
LOC_Os03g17350.1	white-brown complex homolog protein, putative, expressed	-0.857361	-0.99789	0.0527656	-2.00134	-0.27701	-0.44449	-0.730209	-1.1754	-0.0760214	-1.51275	-0.0115536	0.117832
LOC_Os03g17432.1	pre-mRNA-splicing factor ATP-dependent RNA helicase DHX16, putative	4.40981	0.167285	-0.00364538	5.35417	0.208265	0.329302	3.63642	0.392784	0.10604	4.29034	0.105881
LOC_Os03g17670.1	hypothetical protein	7.11075	1.69399	0.870048	8.0526	0.970489	1.96223	7.41333	1.61545	0.671353	7.47548	0.696963	0.518776
LOC_Os03g17680.1	expressed protein	3.68084	0.732237	0.5789	3.71066	1.32327	2.52268	2.45693	0.286932	-0.499749	2.57003	1.51354	1.09692
LOC_Os03g17700.1	CGMC_MAPKCGMC_2_ERK.2 - CGMC includes CDA, MAPK, GSK3, and CLKC kinases, expressed	4.16534	1.24038	1.04073	5.63795	1.02484	1.87977	4.34663	1.26811	1.02706	5.31803	1.08155	1.55654
LOC_Os03g17760.1	RNA recognition motif containing protein, putative, expressed	7.22707	0.191148	0.133863	8.76801	0.0551855	0.511622	7.35419	0.19498	0.165328	9.1385	-0.12596	0.169669
LOC_Os03g17790.1	OsRCI2-5 - Putative low temperature and salt responsive protein, expressed	-2.96517	-0.236872	-0.688651	-0.951418	0.443321	1.08427	-1.26804	-0.00946531	-0.116189	-0.37068	0.974026	0.626972
LOC_Os03g17810.1	DUF260 domain containing protein, putative, expressed	-2.65734	0.539555	0.316694	-2.73724	0.194826	0.684205	-2.0168	0.809323	0.590655	-2.29538	0.214646	0.0817492
LOC_Os03g17850.1	glycosyltransferase family 43 protein, putative, expressed	2.12392	0.939554	0.78056	2.32931	-0.0441259	0.279045	2.07541	0.512892	0.561236	2.31806	0.124149	0.225677
LOC_Os03g17960.1	expressed protein	1.65279	0.178928	0.048251	2.13487	0.137506	0.0501069	2.68808	-0.298944	0.122286	2.02584	-0.0102934	-0.131932
LOC_Os03g17980.1	CAMK_KIN1/SNF1/Nim1_like_AMPKh.2 - CAMK includes calcium/calmodulin depedent protein kinases, expressed	-0.618729	0.472823	-0.62016	1.15932	0.124461	0.297127	0.432407	0.79516	-0.0491673	2.05168	0.337561	0.124859
LOC_Os03g18010.1	phospholipase C, putative, expressed	0.599929	0.202172	0.580358	1.94266	-0.136605	-0.028797	1.20507	0.659024	0.288533	2.04703	0.230174	-0.090357
LOC_Os03g18030.1	leucoanthocyanidin dioxygenase, putative, expressed	0.369995	0.60047	1.65023	0.972505	0.659793	2.29676	-0.101774	1.492	1.36302	1.2684	0.805735	2.72845
LOC_Os03g18030.2	leucoanthocyanidin dioxygenase, putative, expressed	0.143432	0.447556	1.37216	0.935801	1.54536	4.2557	-0.688608	0.979112	0.715818	1.97306	0.919058	1.32565
LOC_Os03g18070.1	omega-3 fatty acid desaturase, chloroplast precursor, putative, expressed	2.32307	-0.384659	0.073835	3.09443	-0.298828	-0.171589	2.67351	-0.669398	0.428431	2.75387	-0.144272	-0.189044
LOC_Os03g18130.1	asparagine synthetase, putative, expressed	-2.69264	-0.356022	-0.340213	-3.48048	0.351163	1.30638	-1.69686	1.81004	1.17231	-2.9469	0.376791	0.79477
LOC_Os03g18150.1	protein phosphatase 2C, putative, expressed	2.6318	0.405799	0.0654253	3.93958	0.489665	0.864206	2.71938	0.451182	0.189908	3.92945	0.541667	0.544774
LOC_Os03g18190.1	importin subunit beta, putative	0.0732459	0.871202	-0.0179845	-1.99866	0.237304	0.416715	-0.823833	0.911313	0.366621	-2.40648	-0.0126602	0.381616
LOC_Os03g18310.1	6PF-2-K/Fru-2,6-P2ASE liver isozyme, putative, expressed	1.68758	0.0981392	0.208875	2.00903	0.0732497	0.071305	1.71017	-0.0622292	0.223404	1.74099	0.078521	0.211614
LOC_Os03g18310.2	6PF-2-K/Fru-2,6-P2ASE liver isozyme, putative, expressed	2.31856	-0.783545	0.0835999	2.37499	0.753108	-0.193464	3.30449	-0.417189	-0.687099	2.50581	-0.394716	-0.21845
LOC_Os03g18310.3	6PF-2-K/Fru-2,6-P2ASE liver isozyme, putative, expressed	0.893781	-0.744068	-1.14177	2.23422	-0.0407889	0.428905	1.35429	0.106525	-0.608631	1.46853	0.411598	-0.22423
LOC_Os03g18480.1	MYB family transcription factor, putative, expressed	2.75706	0.111377	-0.146762	2.85176	0.173056		3.09363	0.226966	0.0926001	3.17708	0.025094	0.0868816
LOC_Os03g18600.1	cyclase/dehydrase family protein, putative, expressed	1.7532	-0.344137	-0.0211091	0.706649	-0.589966	-0.136218	1.08874	-0.937099	0.693339	2.04799	0.045503	-0.250828
LOC_Os03g18740.1	oxidoreductase, short chain dehydrogenase/reductase family, putative, expressed	4.67313	0.897137	0.953912	5.13377	0.940597	2.33248	4.36503	1.2272	1.0851	5.54824	1.2524	1.59801
LOC_Os03g18770.1	wound-induced protein WI12, putative, expressed	2.97914	0.111707	-0.223213	2.49537	-0.467334	0.346458	3.14183	-0.0897211	-0.191199	2.70467	-0.199868	-0.124311
LOC_Os03g18790.1	SAG20, putative, expressed	1.99655	0.849103	0.0684818	0.210389	0.118976	0.213515	1.75627	0.662445	0.186438	0.613124	0.103974	0.123052
LOC_Os03g18820.2	glycosyltransferase, putative, expressed	1.38318	-0.290117	0.31748	2.73516	-0.0260648	0.758793	1.87179	0.00626739	-0.0825633	2.82097	-0.0544965	0.751356
LOC_Os03g18860.1	pectinesterase, putative, expressed	1.30508	-0.0440845	-0.206081	3.38516	0.0532159	0.451776	1.76907	0.0534213	0.0500659	3.43713	0.400916	0.295579
LOC_Os03g18910.1	COBRA-like protein 7 precursor, putative, expressed	3.20321	1.4372	1.33106	5.52617	0.770367	1.69869	3.99706	1.28049	1.09018	5.88107	1.25545	1.45442
LOC_Os03g18950.1	zinc finger C-x8-C-x5-C-x3-H type family protein	2.63204	-0.0574878	-0.501954	2.43564	-0.15726	0.0575779	2.21406	0.00401734	-0.00123141	0.991288	-0.220247	-0.0386097
LOC_Os03g18960.1	calmodulin binding protein, putative, expressed	4.8687	0.248543	-0.0737381	4.03725	0.158375	0.0700672	6.40959	0.122046	0.124358	4.17201	0.177316	0.0609169
LOC_Os03g18970.1	protein phosphotase protein, putative, expressed	0.656926	-0.0931526	0.662005	2.14796	0.504586	1.47219	1.14408	-0.0531523	0.709045	1.13554	0.590069	1.04161
LOC_Os03g19020.1	PHD-finger family protein, expressed	1.29279	0.128977	0.164692	2.21019	-0.52533	0.843752	2.06997	-0.586068	-0.0962875	1.73159	0.13979	-0.514391
LOC_Os03g19020.2	PHD-finger family protein, expressed	2.44778	0.156088	-0.692203	3.06284	1.82507	0.945503	2.86148	1.16064	0.567661	3.98796	0.142969	1.86863
LOC_Os03g19070.1	long cell-linked locus protein, putative, expressed	2.92126	0.518065	1.15098	6.04656	0.797571	1.77659	3.43004	0.37737	0.978222	6.8034	0.934797	1.10702
LOC_Os03g19080.1	expressed protein	2.76644	0.0165009	-0.0579831	3.29389	-0.106161	0.204352	2.80462	-0.167216	0.0736427	5.20501	0.0158052	0.0797689
LOC_Os03g19080.2	expressed protein	2.40483	0.139393	0.060928	3.46836	-0.175573	-0.449321	2.36346	0.294535	0.0565756	2.59233	0.0485618	-0.0766298
LOC_Os03g19080.3	expressed protein	4.05484	0.144419	0.387118	5.18647	0.0806502	0.200067	4.42178	0.0985202	0.0705172	4.43974	0.105024	0.0400657
LOC_Os03g19090.1	expressed protein	1.15836	-0.254359	0.355373	1.5502	-0.0914351	0.987694	1.00891	-0.510764	0.546971	2.15328	-0.0870881	0.796828
LOC_Os03g19120.1	MYB family transcription factor, putative	-0.361588	-0.306506	-0.425427	-1.41989	0.223781	0.152156	-0.694233	-0.752646	-0.026675	-2.10803	-0.110617	-0.137174
LOC_Os03g19200.1	DNAJ heat shock N-terminal domain-containing protein, putative, expressed	2.25811	0.293336	-0.042545	3.11535	0.0838007	1.02371	2.36771	0.265112	0.350805	3.44536	-0.182337	0.728839
LOC_Os03g19260.1	expressed protein	3.58054	0.35764	0.243206	4.76026	0.77156	0.092439	3.91589	-0.0403975	0.178172	4.9529	0.338386	-0.229785
LOC_Os03g19310.1	glycosyltransferase, putative, expressed	2.319	0.286612	0.530601	2.33559	0.256422	-0.123176	2.2476	0.13628	0.560983	2.64581	0.0308782	-0.0890719
LOC_Os03g19370.1	CPuORF4 - conserved peptide uORF-containing transcript, expressed	4.23846	1.11528	0.382555	4.63366	0.54169	0.658504	3.66359	0.62646	0.511817	4.17742	0.681189	0.0319401
LOC_Os03g19420.1	nicotianamine synthase, putative, expressed	-0.551913	0.172123	-1.65542	0.0178834	-0.093734	1.46349	0.274943	-0.36562	-0.249995	3.8812	-0.59136	0.107322
LOC_Os03g19427.1	nicotianamine synthase, putative, expressed	-2.40016	0.00583198	-2.01534	0.0961626	0.0209302	1.57179	0.376474	-0.0995105	-0.375199	1.32309	-0.723492	0.0807661
LOC_Os03g19670.1	GDSL-like lipase/acylhydrolase, putative, expressed	1.60525	0.310154	0.922137	1.04966	-0.0299191	-0.572395	2.10552	0.304317	0.588455	2.02801	0.16575	-0.149519
LOC_Os03g19670.2	GDSL-like lipase/acylhydrolase, putative, expressed	1.56761	0.176835	-0.0687101	1.3273	0.126316	0.463794	2.31157	-0.277366	1.01716	0.485123	0.293368	0.0497937
LOC_Os03g19700.1	plant protein of unknown function domain containing protein, expressed	0.365996	-0.107964	0.819366	2.03149	0.255007	0.66077	1.01015	0.219327	0.572585	0.87565	0.149956	0.254766
LOC_Os03g19720.1	EF hand family protein, putative, expressed	3.68797	-0.164818	-0.398122	3.37748	-0.0894094	-0.482742	3.3851	-0.52835	-0.362088	2.76624	0.0839513	-0.219455
LOC_Os03g19780.1	expressed protein	1.85366	0.100744	0.21035	2.37091	0.37828	0.69741	0.865919	0.328787	0.216594	1.0191	0.293724	0.0621646
LOC_Os03g20090.1	MYB family transcription factor, putative, expressed	3.94467	0.407773	0.0356378	3.53471	0.172114	1.24246	3.96339	0.223034	0.230648	4.07959	0.176075	1.2688
LOC_Os03g20120.1	glycosyl transferase 8 domain containing protein, putative, expressed	1.19556	-0.532206	-0.10651	2.28568	-0.262134	-0.185802	0.830065	-0.861461	0.21178	2.12304	-0.280816	-0.876959
LOC_Os03g20290.1	aspartic proteinase nepenthesin-1 precursor, putative, expressed	3.52669	0.00460813	0.672595	4.57434	-0.0038235	0.462852	2.47001	0.0519578	0.366681	3.39789	0.218161	0.105549
LOC_Os03g20330.1	VQ domain containing protein, putative, expressed	5.68053	1.33884	1.70011	8.40117	1.7035	1.36408	6.48136	1.53563	1.10173	8.40433	1.82896	0.352466
LOC_Os03g20380.4	CAMK_KIN1/SNF1/Nim1_like.2 - CAMK includes calcium/calmodulin depedent protein kinases, expressed	0.702093	-0.701444	0.123928	2.43118	0.180543	-0.680791	1.83697	-0.942758	-0.0434192	4.40781	-0.115355	-0.644835
LOC_Os03g20380.5	CAMK_KIN1/SNF1/Nim1_like.2 - CAMK includes calcium/calmodulin depedent protein kinases, expressed	1.64825	-0.979812	-0.109119	2.52814	-0.391664	-0.926378	2.90772	-0.738189	0.277068	4.12021	-0.305484	0.0797791
LOC_Os03g20380.6	CAMK_KIN1/SNF1/Nim1_like.2 - CAMK includes calcium/calmodulin depedent protein kinases, expressed	4.04273	-0.3525	-0.0143417	5.78509	-0.436159	-0.306258	4.16234	0.063445	0.495391	5.72488	0.19881	0.0976951
LOC_Os03g20380.7	CAMK_KIN1/SNF1/Nim1_like.2 - CAMK includes calcium/calmodulin depedent protein kinases, expressed	1.40561	-0.534165	0.0629605	3.3049	-0.0334468	-0.301884	2.42039	-0.618309	0.0785287	4.3829	-0.958652	-0.588473
LOC_Os03g20380.8	CAMK_KIN1/SNF1/Nim1_like.2 - CAMK includes calcium/calmodulin depedent protein kinases, expressed	0.797285	-0.416363	0.204853	2.3502	0.328908	-0.137249	1.64436	-0.772222	0.562581	3.88622	-0.229908	0.239225
LOC_Os03g20390.1	hypothetical protein	0.916556	-0.08199	0.120553	2.9873			-0.14527			3.11907		0.0868816
LOC_Os03g20410.1	aquaporin SIP2-1, putative, expressed	1.39856	0.0539259	0.577985	1.75215	0.23167	0.358383	1.7348	0.0850897	0.200026	2.38207	0.149836	0.161986
LOC_Os03g20440.1	VQ domain containing protein, putative, expressed	3.15273	-0.199048	0.134298	2.86615	-0.300177	0.36367	2.58469	0.169846	0.312931	3.05035	-0.329606	-0.049447
LOC_Os03g20550.1	OsWRKY55 - Superfamily of TFs having WRKY and zinc finger domains, expressed	1.09389	0.387057	0.784249	3.5255	0.571731	1.35297	1.48038	0.863432	1.00048	3.4975	0.447672	0.354884
LOC_Os03g20550.2	OsWRKY55 - Superfamily of TFs having WRKY and zinc finger domains, expressed	1.36261	0.291273	0.0698267	0.570473	0.639627	0.780797	0.397035	0.871081	-0.343623	2.35769	0.663457	0.314919
LOC_Os03g20550.3	OsWRKY55 - Superfamily of TFs having WRKY and zinc finger domains, expressed	-0.192271	0.318747	0.302474	1.87152	0.259302	0.842192	0.0374099	0.978274	0.601954	2.91692	0.45866	0.215895
LOC_Os03g20600.1	expressed protein	3.01597	0.492961	0.937662	3.98177	0.485556	0.726188	3.15092	1.03656	1.50526	4.07923	0.751193	0.213209
LOC_Os03g20630.2	histidine triad family protein, putative, expressed	-0.73173	-0.135934	0.252846	-1.64478	0.203606	0.0557248	-0.905435	0.407093	0.236062	-2.09441	0.0211763	-0.190495
LOC_Os03g20680.1	late embryogenesis abundant protein 1, putative, expressed	-0.716196	-0.697173	-0.807467	2.09295	0.277165	2.18146	1.36107	-0.537381	-1.01482	1.41916	0.64957	0.673667
LOC_Os03g20840.1	disease resistance RPP13-like protein 1, putative, expressed	3.53683	0.82929	0.869893	5.17372	0.226849	1.04776	4.26888	0.646272	0.580307	5.45263	0.777397	0.726063
LOC_Os03g20949.1	phospholipid-transporting ATPase, putative, expressed	1.09279	0.565566	0.575502	2.66363	0.46125	1.01378	1.59098	0.763135	0.593878	2.967	0.62959	0.782361
LOC_Os03g20970.1	phospholipid-transporting ATPase 1, putative, expressed	2.49162	1.69007	1.01699	4.37535	0.703937	1.7932	2.63017	0.928971	0.633304	4.4347	1.41143	0.712643
LOC_Os03g20970.2	phospholipid-transporting ATPase 1, putative, expressed	1.77424	-0.0233865	0.609801	3.6538	0.50907	0.753556	2.69434	0.737021	0.528799	3.08194	0.303026	-0.12262
LOC_Os03g21000.2	thioredoxin, putative, expressed	-1.13364	-0.70457	-0.904515	-1.02447	-0.241898	-1.27699	-1.89411	-0.833232	-1.20832	-2.74382	-0.0484523	-0.870963
LOC_Os03g21030.1	no apical meristem protein, putative, expressed	0.941346	0.708376	-0.181507	3.17775	0.412967	1.20322	1.74766	0.470276	0.595584	3.08282	0.975759	0.718206
LOC_Os03g21040.2	stress responsive protein, putative, expressed	0.0736415	-0.0769016	-0.179007	0.201737	-0.0648284	0.110573	-0.0964901	0.144222	0.041792	2.80656	0.171981	0.630584
LOC_Os03g21140.1	RNA-binding zinc finger protein, putative, expressed	2.18907	-0.272019	0.494855	2.04711	-0.100689	-0.0847581	2.24309	0.584376	-0.0743487	2.89443	0.263489	-0.0540787
LOC_Os03g21140.2	RNA-binding zinc finger protein, putative, expressed	3.01434	-0.0799305	0.0630952	3.42245	-0.0974613	-0.224466	3.53388	-0.4336	0.163719	3.44781	-0.374322	-0.399492
LOC_Os03g21210.1	endoglucanase, putative, expressed	2.20781	0.215277	-0.0226186	2.86051	0.0617053	0.0669928	2.64138	0.0513078	0.0245415	2.91036	0.02947	0.303551
LOC_Os03g21380.1	OsCML27 - Calmodulin-related calcium sensor protein, expressed	1.11516	0.137113	0.0243084	2.09147	0.336671	0.956903	1.02678	0.23671	0.230102	1.82193	0.401641	0.291325
LOC_Os03g21550.2	eukaryotic translation initiation factor 2 subunit beta, putative, expressed	-0.595375	0.422069	-0.0934341	-2.25904	0.326609	-0.129511	-1.01122	0.130715	-0.0776991	-0.867189	0.125773	-0.283243
LOC_Os03g21640.1	expressed protein	3.61035	0.714442	-0.355749	4.25623	0.317081	0.966437	3.8565	0.701473	-0.217473	3.78595	0.377963	0.536035
LOC_Os03g21640.2	expressed protein	5.30619	1.05047	0.680203	6.41368	1.17409	1.73911	5.40652	1.28973	1.15449	6.25724	0.858228	1.37312
LOC_Os03g21650.1	expressed protein	4.22903	0.265542	-0.262323	3.72893	-0.108126	0.595454	4.44853	0.0540291	0.000746905	4.71271	0.430456	0.118862
LOC_Os03g21710.1	WRKY45 transcription factor, putative, expressed	5.53465	1.04474	1.72729	6.92069	1.14191	1.19472	5.53115	1.65496	0.641103	7.66181	1.38115	1.67352
LOC_Os03g21750.1	conserved hypothetical protein	3.1345		0.142189	2.21641	-0.0660297		2.92553	-0.0938771	-0.0911274	2.01654	-0.0590843	0.146594
LOC_Os03g21850.2	nucleotidyltransferase, putative, expressed	0.754714	0.76253	-0.264051	0.698675	0.51681	-0.244453	1.31565	0.0316549	-0.497581	2.12412	-0.680938	0.234068
LOC_Os03g21870.1	DUF623 domain containing protein, expressed	0.65769	0.14373	-0.110195	2.24055	-0.167736	0.261218	0.874815	-0.20123	-0.137258	1.84976	-0.0509673	0.350442
LOC_Os03g22060.1	uroporphyrinogen decarboxylase, putative, expressed	1.09303	-0.0262229	-0.434983	0.58202	-0.157978	-0.12134	2.46936	-0.12391	-0.0236466	2.61331	0.0705052	-0.194263
LOC_Os03g22060.2	uroporphyrinogen decarboxylase, putative, expressed	2.39222	-0.102604	0.582625	1.63281	0.145518	0.322798	2.26155	0.106059	0.294142	1.49899	0.072678	-0.0798221
LOC_Os03g22230.1	POEI47 - Pollen Ole e I allergen and extensin family protein precursor, expressed	2.64192	-0.107107	0.237583	0.908456	-0.01434		3.71797	-0.143041	-0.0844897	2.53506	-0.0801532	-0.0766298
LOC_Os03g22400.3	ulp1 protease family protein, putative, expressed	-2.11577	-0.118387	-0.544956	-1.15648	-0.271041	-1.09471	-0.706908	-0.0239357	-0.645356	-1.77967	0.0282529	-0.236313
LOC_Os03g22680.1	RING finger and CHY zinc finger domain-containing protein 1, putative, expressed	-0.905444	0.31598	-0.603073	-2.63575	0.07711	0.188256	-0.547365	1.37021	0.766696	-1.16721	0.117093	1.30053
LOC_Os03g22680.2	RING finger and CHY zinc finger domain-containing protein 1, putative, expressed	0.490732	-0.154634	-1.69371	-1.81806	0.0971532	-0.154011	0.189	-0.0977962	0.195753	-2.84983	0.178247	0.20285
LOC_Os03g22720.1	expressed protein	-1.85744	-0.164364	0.00971454	-2.12903	-0.234889	-0.131765	-1.80879	-0.0689723	-0.356041	-1.91917	-0.0130841	-0.00413616
LOC_Os03g22720.2	expressed protein	-0.89969	0.12066	-0.301702	-2.57543	0.434873	-0.379251	-1.17759	0.0143232	0.103759	-2.43652	-0.079476	0.683875
LOC_Os03g22720.3	expressed protein	-1.4173	-0.417589	-0.341711	-2.40661	-0.483833	-0.288456	-2.15754	-0.449656	-0.626797	-1.96642	-0.167872	0.102576
LOC_Os03g22820.1	expressed protein	2.14025	0.233589	0.858349	4.8208	0.619204	2.00992	2.22241	1.10731	0.818234	3.50313	0.565062	0.0442743
LOC_Os03g23960.1	IQ calmodulin-binding motif family protein, putative, expressed	3.23441	0.0969808	0.0866742	2.33731	0.0413815	-0.833831	3.12042	-0.0290713	-0.0377879	2.72562	0.162456	0.0690097
LOC_Os03g24100.1	expressed protein	2.5364	0.321413	0.743603	4.74721	0.523376	0.54047	2.81165	0.801281	0.822804	4.72922	0.662637	0.196554
LOC_Os03g24640.1	terpene synthase, putative	5.97478	1.62068	0.195147	6.57705	0.567983	1.74913	7.0053	2.06178	0.555114	6.3345	0.937313	0.306357
LOC_Os03g24870.1	transporter family protein, putative, expressed	2.42059	0.685762	0.771018	2.88222	0.314708	1.64935	3.2805	0.489942	0.515836	3.10111	0.870124	0.780297
LOC_Os03g24930.2	tyrosine protein kinase domain containing protein, putative, expressed	0.684669	-0.434374	0.433966	2.33732	-0.325813	-0.207647	0.119992	0.297594	0.546378	1.65105	0.573572	0.326115
LOC_Os03g25270.2	pyrrolidone-carboxylate peptidase, putative, expressed	-0.00819221	-0.177438	-0.48391	-1.15372	0.394553	-0.48829	-0.744154	0.116088	-0.107619	-2.05499	-0.143451	-0.282485
LOC_Os03g25750.1	SNARE associated Golgi protein, putative, expressed	2.2584	0.377946	-0.154974	3.03017	0.423368	0.593706	2.50721	0.550268	0.357335	2.78273	0.419233	0.277663
LOC_Os03g25790.1	glycosyl hydrolases family 17 protein, expressed	-1.71599	-0.253693	0.716968	-2.0748	0.189987	0.637152	-1.44094	-0.0553337	-0.335454	-1.29589	0.566617	0.676175
LOC_Os03g25850.1	expressed protein	-0.716751	-0.848491	-1.40362	-1.65167	-0.814798	-2.09332	-1.35087	-1.14287	-0.854289	-2.07867	-0.443408	-1.00355
LOC_Os03g25869.1	amino acid permease family protein, putative, expressed	-1.22259	-0.57455	-0.514058	-1.11912	-0.651791	-1.35261	-1.38978	-0.932282	-0.382381	-2.12326	-0.512759	-0.946795
LOC_Os03g26130.1	MYB family transcription factor, putative, expressed	3.20379	-0.578853	-0.540709	2.50704	-0.339366	-0.877638	2.38925	-0.91996	-0.72504	4.18433	-0.27501	-0.382603
LOC_Os03g26310.1	expressed protein	5.46376	1.10135	0.205033	6.89292	0.338507	0.329302	6.90744	1.41849	0.4203	6.7789	0.386016	0.102383
LOC_Os03g26620.1	3-ketoacyl-CoA synthase, putative, expressed	2.85684	0.0973535	-0.155464	2.53215	0.326217	0.405086	2.20785	-0.0568485	0.0765496	3.47008	0.0880203	-0.0271152
LOC_Os03g26650.2	heavy metal-associated domain containing protein, expressed	3.31715	0.094402	0.43375	3.71926	-0.0619469	0.386694	3.67913	-0.0049031	-0.0497984	3.85179	0.0726738	0.0868816
LOC_Os03g26930.1	OsSCP13 - Putative Serine Carboxypeptidase homologue, expressed	2.31889	-0.540533	-0.111111	2.05454	0.0419852	-1.30345	2.75216	-0.499282	-0.445179	2.29081	-0.570359	-0.790195
LOC_Os03g27019.4	expressed protein	-2.3071	0.0788193	-0.217727	-1.35886	0.219194	0.132744	-3.33917	0.473493	-0.283944	-1.46702	0.0452528	-0.177027
LOC_Os03g27080.1	calmodulin-binding transcription activator 2, putative, expressed	2.46156	0.00988298	0.516379	3.77014	0.179699	0.247093	2.83073	0.128979	0.468809	3.55737	0.0280833	-0.0447755
LOC_Os03g27080.2	calmodulin-binding transcription activator 2, putative, expressed	1.1553	0.639363	0.576659	2.79555	0.38508	0.371873	1.59103	0.420389	0.588033	2.6079	0.216757	0.421646
LOC_Os03g27320.4	steroid binding protein, putative, expressed	-2.13159	-0.601448	0.00485443	-0.564325	0.239908	-0.0909646	-0.728856	-0.354007	-0.195746	-0.201461	0.493276	-0.0582475
LOC_Os03g27760.1	nodulation protein-related, putative, expressed	1.6954	0.339807	0.769444	1.79824	0.427553	0.915108	1.44608	0.166784	0.349697	2.54823	0.0293435	0.501769
LOC_Os03g27830.1	expressed protein	2.56283	-0.0221948	1.00051	4.2489	0.362628	1.13887	2.61183	-0.0757481	0.464297	5.50996	-0.330459	0.776187
LOC_Os03g27960.1	sodium/calcium exchanger protein, putative, expressed	1.10041	0.619838	-0.300009	0.781071	0.0645321	0.0672122	0.423024	-0.302449	0.0837658	2.41361	-0.255152	-0.0063085
LOC_Os03g27960.2	sodium/calcium exchanger protein, putative, expressed	0.678354	-0.169796	0.31048	1.85968	-0.0543104	0.557941	1.27217	0.146184	-0.160746	2.31332	-0.044311	0.265436
LOC_Os03g28160.1	jacalin-like lectin domain containing protein, expressed	-1.14103	-0.506174	-0.556185	-2.81582	0.104088	0.373053	-1.33906	-0.460029	0.00218855	-2.04746	-0.790908	-0.490267
LOC_Os03g28160.2	jacalin-like lectin domain containing protein, expressed	-1.07879	-0.626997	-0.135769	-3.33733	0.46174	-0.749538	-2.58476	-0.859362	0.194031	-2.39324	-0.160502	0.415453
LOC_Os03g28170.1	expressed protein	-2.43554	0.0167309	-0.212266	-1.66854	0.728307	1.49518	-0.17464	0.00590666	0.156955	-1.79897	-0.00630902	0.619366
LOC_Os03g28330.2	sucrose synthase, putative, expressed	-1.14661	2.41922	1.39871	-2.15187	0.441147	1.17517	-1.49914	2.35581	0.22694	-2.30398	0.0812797	0.215048
LOC_Os03g28330.4	sucrose synthase, putative, expressed	-0.500752	1.56552	0.941406	-2.12849	0.441515	1.36415	-1.33451	1.80189	2.01235	-1.60158	0.581488	0.0947937
LOC_Os03g28330.5	sucrose synthase, putative, expressed	-0.0908873	1.48481	0.889405	-1.52783	0.97503	1.16703	-1.64834	1.0988	0.674813	-2.7139	-0.619737	-0.0525738
LOC_Os03g29350.3	von Willebrand factor type A domain containing protein, expressed	1.99004	-0.418779	-0.352102	2.09056	-0.543731	0.607836	1.77714	-0.418825	-0.902168	1.64161	-0.315124	0.396084
LOC_Os03g29410.1	tyrosine protein kinase domain containing protein, putative, expressed	2.2583	0.756342	1.37514	3.14497	0.829813	2.08773	2.47757	1.2951	1.42403	3.25281	1.23026	1.36002
LOC_Os03g29930.1	expressed protein	2.63347	0.542208	1.57229	2.99094	1.03579	1.37	2.16848	0.226204	0.906559	2.05689	1.19117	1.26357
LOC_Os03g29980.1	ACT domain containing protein, expressed	1.73171	-0.165064	-0.0549572	2.12397	-0.208046	-0.129718	1.86401	-0.438711	0.0641131	1.98741	-0.241699	-0.223795
LOC_Os03g31594.1	jmjC domain containing protein, expressed	-0.426642	-0.759565	0.0628375	-2.22807	-0.899527	-0.896932	-0.158647	-1.64784	-0.361324	-0.137448	0.617647	-0.717255
LOC_Os03g31730.1	expressed protein	-2.18498	-0.180036	-0.855141	-0.928866	-0.11836	0.694287	-0.988553	-0.105421	-0.621247	-0.214866	-0.316302	-0.0411968
LOC_Os03g32100.1	spotted leaf 11, putative, expressed	2.04782	-0.270664	0.156354	2.97525	-0.166149	-0.33894	1.84625	-0.309348	0.113607	2.26466	-0.102001	0.200475
LOC_Os03g32220.1	ZOS3-11 - C2H2 zinc finger protein, expressed	3.88448	-0.336433	0.244125	8.57005	0.527553	2.75807	8.03498	0.893336	0.185691	8.56246	0.293896	0.473539
LOC_Os03g32230.1	ZOS3-12 - C2H2 zinc finger protein, expressed	4.91853	1.99076	1.78472	7.59992	1.91167	4.06863	5.35973	3.00812	2.73987	8.85264	2.5758	3.139
LOC_Os03g32420.1	expressed protein	2.04435	1.23872	0.0637523	3.4557	0.228476	2.08864	2.55599	1.81099	1.01456	3.51277	0.644698	1.12932
LOC_Os03g33770.1	retrotransposon protein, putative, unclassified	2.99352	0.404631	0.139379	4.38706	0.173056	0.156973	3.3635	0.239897		4.09834	0.151467	0.0807661
LOC_Os03g35380.1	retrotransposon protein, putative, unclassified	3.76067	0.815035	0.118151	5.33544	0.332431	0.590884	3.68418	0.586579	0.165328	4.80248	0.419758	0.0941016
LOC_Os03g35600.1	serine/threonine-protein kinase receptor precursor, putative, expressed	0.282568	0.848913	1.02711	1.22584	0.401416	1.33837	1.24234	0.892712	0.365367	2.21529	0.41617	1.08335
LOC_Os03g36110.1	expressed protein	0.630597	-0.775819	-0.127545	2.36684	0.0844576	0.163888	1.36678	-0.0801539	0.218346	1.55393	-0.240075	0.501269
LOC_Os03g36279.1	retrotransposon protein, putative, Ty3-gypsy subclass, expressed	0.772	2.71857	0.903852	1.40214	1.44751	2.54033	-0.118263	2.20644	1.83852	1.0156	1.74829	1.70015
LOC_Os03g36490.1	retrotransposon protein, putative, Ty3-gypsy subclass, expressed	2.3204	0.363947	0.228895	1.25641	-0.0332943	0.525528	1.16598	0.168347	0.377521	1.57277	-0.0721725	0.0587009
LOC_Os03g36650.1	cysteine-rich repeat secretory protein 55 precursor, putative, expressed	2.64733	-0.0710832	0.14145	2.95099	-0.00262401	0.0857539	2.39885	0.201104	0.165328	4.41	0.0426079
LOC_Os03g37290.1	cytochrome P450, putative, expressed	-0.5554	1.73829	3.61951	0.630246	2.24991	1.87242	0.800379	2.72952	2.92322	-0.423023	0.988562	0.598901
LOC_Os03g38350.1	expressed protein	1.28683	-0.52014	0.102491	1.96165	-0.0495723	0.100673	1.08039	-0.868256	-0.0417618	2.71731	-0.255782	-0.145354
LOC_Os03g38390.1	GDSL-like lipase/acylhydrolase, putative, expressed	0.413684	-0.500661	-0.222916	1.68259	-0.305287	-0.226791	0.838062	-1.13115	-0.425253	2.27562	-0.0461162	-0.153398
LOC_Os03g38450.1	conserved hypothetical protein	2.76554	0.118139	-0.00364538	2.77019	0.0575763		3.74806	0.185935	0.107253	2.41794	0.0769259	-0.0903402
LOC_Os03g38730.2	peroxisomal membrane protein, putative, expressed	-1.64108	-0.872113	-1.29715	-1.20475	-0.440302	-0.985821	-0.619207	-0.864797	-0.887863	-2.19091	-0.166315	-0.946961
LOC_Os03g38800.1	AAA family ATPase, putative, expressed	3.31145	0.278297	0.869284	3.31348	0.469316	0.217587	2.98933	0.237846	0.596355	3.69224	0.967276	0.787909
LOC_Os03g38940.1	expressed protein	0.636604	-0.197965	0.108159	1.24492	0.192996	-0.354828	2.07351	0.753531	1.14512	2.52286	-0.997078	0.423828
LOC_Os03g39100.1	no apical meristem protein	3.24046	0.0992315	0.0721749	2.04952	0.0575763	0.156973	1.61053	0.00741935		2.65676		-0.0907459
LOC_Os03g39110.1	expressed protein	2.13658	0.150471	0.198655	1.08782	-0.142817	-0.291958	1.66113	-0.529474	-0.250982	0.975391	0.0749	-0.194086
LOC_Os03g39740.1	expressed protein	-2.37342	-0.158861	0.00932513	-3.33743	-0.225097	-0.0412977	-2.6203	0.132141	-0.0291552	-1.32853	-0.856045	-0.38089
LOC_Os03g40670.1	glycerophosphoryl diester phosphodiesterase family protein, putative, expressed	1.73311	1.4101	0.079006	2.20005	0.447222	0.309787	2.68195	1.20553	1.32212	1.88683	-0.0619186	0.0944037
LOC_Os03g40710.1	ZOS3-13 - C2H2 zinc finger protein	-0.00780444	-0.249484	0.107889	1.76172	0.267464	-0.111204	1.5845	0.116826	0.129421	2.74013	-0.0785329	0.194789
LOC_Os03g40930.1	expressed protein	3.29041	0.587885	0.191203	4.86096	0.060859	1.14296	4.11455	0.159191	0.539116	5.28137	0.291112	0.845081
LOC_Os03g41390.1	ZOS3-15 - C2H2 zinc finger protein, expressed	2.84581	0.257012	-0.220578	3.38763	0.541198	0.932288	2.49677	0.340399	0.505799	3.24451	0.838289	0.830939
LOC_Os03g41820.1	hypothetical protein	-3.00042	-0.0181426	-0.198806	-2.20264	0.0879396	-0.368595	-2.36752	-0.123212	-0.0191053	-2.16696	0.230576	0.0763021
LOC_Os03g42630.1	No apical meristem protein, putative, expressed	3.01122	-0.166783	-0.320873	1.78731	-0.344689	-0.517449	2.94732	-0.748558	0.380847	3.31925	-0.239665	0.0745335
LOC_Os03g43410.1	OsIAA12 - Auxin-responsive Aux/IAA gene family member, expressed	2.9943	0.053808	0.1495	2.4437	0.168781	0.174011	2.04704	0.318185	-0.109532	1.61475	-0.0740257	0.33091
LOC_Os03g43440.1	CAMK_KIN1/SNF1/Nim1_like.17 - CAMK includes calcium/calmodulin depedent protein kinases, expressed	3.23754	-0.0841477	-0.17612	2.44152	-0.517269	-0.440703	2.6996	-0.299695	0.38939	2.86831	-0.347773	0.158692
LOC_Os03g43590.1	LSTK-1-like kinase, putative, expressed	-2.08433	0.920778	0.496655	-1.09699	0.217195	1.10877	-1.9507	0.722529	0.450017	-1.06879	0.294633	0.138589
LOC_Os03g43720.3	transporter family protein, putative, expressed	-2.00296	-0.291872	-1.23877	-2.1715	-0.00160681	-0.376645	-1.65397	0.094259	-0.450666	-1.9936	0.109906	-0.373907
LOC_Os03g43720.6	transporter family protein, putative, expressed	-1.13281	-0.661948	-0.669089	-1.57022	-0.317961	-0.457641	-1.9398	-0.625477	-0.437006	-2.76453	-0.379659	-0.620924
LOC_Os03g43750.1	retrotransposon, putative, centromere-specific, expressed	1.76666	0.807013	-0.142472	2.45724	0.184778	1.56953	1.80313	1.39214	0.714046	1.87925	0.498697	0.66766
LOC_Os03g43880.1	PLA IIIA/PLP7, putative, expressed	5.66715	0.52244	0.142189	6.9714	-0.116503	1.2499	5.7919	0.0920666	0.107253	7.18151	-0.038083	0.0173803
LOC_Os03g43970.1	amino acid permease family protein, putative	2.9777	0.102588	0.270053	4.27814	0.200264	-0.276395	1.94343	-0.376223	0.310723	3.85208	0.274256	0.283976
LOC_Os03g43980.1	AAT1, putative	2.51006	-0.093998	-0.0653158	4.01196	-0.0811455	0.0857539	1.70577	-0.108926	0.0142068	3.73874	0.110866	-4.78863e-05
LOC_Os03g44000.1	LTPL15 - Protease inhibitor/seed storage/LTP family protein precursor, expressed	2.26593	0.359187	-0.220924	4.3713	-0.0993202	-0.00213593	1.91463	0.385962	-0.0232154	3.38822	0.0455657	-0.0911404
LOC_Os03g44020.1	AGC_PVPK_like_kin82y.9 - ACG kinases include homologs to PKA, PKG and PKC, expressed	4.17484	0.0531889	-0.143778	3.9188	-0.029104	-0.253822	4.33163	0.0105645	-0.115592	4.20342	0.278323	-0.167816
LOC_Os03g44170.1	glutathione S-transferase, putative, expressed	0.747457	2.71195	1.24763	0.676157	0.742004	0.778323	0.497104	2.13579	0.353087	2.43495	1.31775	0.475736
LOC_Os03g44250.1	hypothetical protein	-0.21596	-0.641634	-0.502739	0.0969254	0.85432	0.915743	-2.15919	-0.389524	-0.0803906	-2.47742	0.85912	0.78077
LOC_Os03g44380.1	9-cis-epoxycarotenoid dioxygenase 1, chloroplast precursor, putative, expressed	1.5005	0.167852	0.197213	3.23651	0.452899	2.23776	0.888104	-0.240989	0.342756	2.38411	0.648517	1.21493
LOC_Os03g44530.1	GTPase of unknown function domain containing protein, putative, expressed	-2.09341	0.772589	-0.0991645	-0.67246	-0.0225416	-0.454099	-0.818743	0.203696	0.297445	0.19443	0.094596	-0.140144
LOC_Os03g44636.1	zinc finger, C3HC4 type domain containing protein, expressed	4.18466	0.283885	-0.173508	4.47632	-0.0222038	0.156973	3.67792	0.0508573	0.0231835	3.01357	0.179589	0.146594
LOC_Os03g44642.1	zinc finger, C3HC4 type domain containing protein	2.16145	-0.108254	-0.403591	2.30176	-0.00556597	-0.192498	3.68791	0.148225	0.0111972	2.52715	-0.191653	0.0164674
LOC_Os03g44810.3	expressed protein	-0.423598	0.146916	0.333627	1.41692	-0.202759	1.19597	-0.271153	2.13958	0.480177	2.57503	-0.191165	0.784291
LOC_Os03g44835.1	expressed protein	1.90033	0.634012	-0.122349	2.59994	-0.0961084	0.00337626	1.50814	0.471976	0.128618	0.940858	0.240748	0.329222
LOC_Os03g44950.1	LTPL91 - Protease inhibitor/seed storage/LTP family protein precursor, expressed	1.93571	0.0855859	0.136392	1.16548	0.0575763		0.794716		0.0142068	2.71636	-0.073194	-0.00732254
LOC_Os03g45210.1	2-aminoethanethiol dioxygenase, putative, expressed	-0.633275	1.17511	-0.602107	-3.04833	0.443933	0.229181	0.127618	1.97874	0.672596	-2.50691	0.0798695	1.47873
LOC_Os03g45370.1	sodium/calcium exchanger protein, putative, expressed	2.63243	-0.244843	-0.082384	2.56684	-0.0307979	0.320162	2.47836	-0.393918	0.0673862	2.00581	0.175251	0.444275
LOC_Os03g45450.1	OsWRKY60 - Superfamily of TFs having WRKY and zinc finger domains, expressed	5.75736	-0.291332	-0.122448	5.92159	-0.281776	-0.0229389	5.58184	-0.212321	-0.557603	5.31565	-0.531103	0.343251
LOC_Os03g45730.1	DNA-binding protein-like, putative, expressed	2.42462	0.627002	-0.000321116	3.49842	0.699988	1.50238	2.80845	0.499006	0.413063	3.5284	0.796551	0.698472
LOC_Os03g45830.1	OsSAUR15 - Auxin-responsive SAUR gene family member	6.60832	0.372214	0.205033	6.80828	0.178496	0.605172	3.39612	1.20421	0.262096	6.02091	0.226066	0.0868816
LOC_Os03g45850.1	OsSAUR16 - Auxin-responsive SAUR gene family member	6.7533	0.561239	0.375176	5.6758	0.1744	0.954223	5.03469	0.948739	0.189717	6.18356	0.347053	-0.0766298
LOC_Os03g45860.1	OsSAUR17 - Auxin-responsive SAUR gene family member	5.73183	0.80906	0.829838	4.71903	0.428295	0.894566	4.00525	0.880137	0.595428	5.91716	0.540347	0.106756
LOC_Os03g45870.1	expressed protein	1.81543	-0.12812	-0.0811489	2.03852	-0.319046	-0.34729	1.5573	-0.317464	-0.28547	1.97128	-0.257046	-0.0916032
LOC_Os03g46100.1	cupin domain containing protein, expressed	4.3811	0.895006		5.48441	0.138668	0.329302	4.29018	1.5271	0.0903809	4.35653	0.103067
LOC_Os03g46110.1	LTPL94 - Protease inhibitor/seed storage/LTP family protein precursor, expressed	1.71777	0.400833	0.14129	3.02644	0.249955	0.233345	1.31552	0.464657	0.0330182	3.38524	0.120231	0.0868816
LOC_Os03g46200.1	acetyltransferase, GNAT family, putative, expressed	2.12501	0.143511	0.966523	2.92758	0.575636	1.51062	1.66031	0.462185	0.743486	3.30043	0.508216	0.135275
LOC_Os03g46260.2	DUF581 domain containing protein, expressed	-0.492654	-0.40018	-0.25224	-1.83048	-0.151297	-0.358254	-0.36201	0.082647	-0.269357	-2.83798	-0.634335	-0.281712
LOC_Os03g46260.3	DUF581 domain containing protein, expressed	-0.493864	-0.0252452	0.208879	-0.375534	-0.0915051	-0.0325313	-0.00869738	0.0519571	0.0135586	-3.1882	0.257251	-0.0265093
LOC_Os03g46440.1	BTBA4 - Bric-a-Brac,Tramtrack, Broad Complex BTB domain with Ankyrin repeat region, expressed	4.72911	0.404881	1.43064	4.79673	0.831198	1.88961	4.77051	0.169188	0.00657843	4.16415	0.552992	1.29986
LOC_Os03g46440.2	BTBA4 - Bric-a-Brac,Tramtrack, Broad Complex BTB domain with Ankyrin repeat region, expressed	5.90027	0.340116	1.35625	6.08329	0.341896	1.77986	5.85723	0.557054	0.172944	5.43509	0.682178	1.62299
LOC_Os03g46440.3	BTBA4 - Bric-a-Brac,Tramtrack, Broad Complex BTB domain with Ankyrin repeat region, expressed	6.70861	1.48262	1.39217	7.07478	0.807726	2.73086	7.99584	0.965128	0.981672	7.31259	1.20668	1.29707
LOC_Os03g46740.2	ABC transporter, ATP-binding protein, putative, expressed	1.55337	0.291235	0.103711	1.77824	1.04912	0.831379	2.64309	0.180217	-0.268127	1.41514	-0.688926	0.130385
LOC_Os03g46884.1	transposon protein, putative, CACTA, En/Spm sub-class	2.28525	0.400557	2.29381	4.61604	0.796857	1.01726	2.39941	-0.0119558	0.716005	4.99092	1.43512	0.405219
LOC_Os03g47280.1	VQ domain containing protein, putative, expressed	4.85473	0.368896	1.68329	7.14853	1.67419	4.4601	5.10766	1.97549	1.44295	7.02628	1.94842	2.31405
LOC_Os03g47500.1	zinc finger, C3HC4 type domain containing protein, expressed	1.7578	0.471698	-0.0655362	2.64626	0.530297	0.0546166	1.59953	0.533959	-0.239052	2.56906	0.719117	0.00136466
LOC_Os03g47500.2	zinc finger, C3HC4 type domain containing protein, expressed	1.82885	-0.0338081	-0.413766	2.34391	-0.0569092	-0.0567453	1.77426	-0.0549954	-0.539784	1.98163	-0.0509418	-0.442845
LOC_Os03g47530.1	glycosyl transferase 8 domain containing protein, putative, expressed	6.2509	3.05403	0.984007	6.25389	1.97288	3.08278	5.70178	2.6312	1.43907	7.03735	2.67288	1.49202
LOC_Os03g47610.1	thiamine biosynthesis protein thiC, putative, expressed	1.08934	0.294188	0.609778	2.59008	0.170923	0.00958822	1.4876	-0.176524	0.518294	2.71391	-0.0602001	0.367681
LOC_Os03g47610.4	thiamine biosynthesis protein thiC, putative, expressed	0.96673	-0.0635556	-0.166687	1.09061	0.093455	0.0894397	1.65515	0.04649	0.652651	2.10549	-0.23229	0.0821863
LOC_Os03g47610.7	thiamine biosynthesis protein thiC, putative, expressed	0.903299	0.70354	1.44862	2.79107	1.0366	0.904894	1.96792	0.999803	1.42157	3.48986	0.692085	0.267704
LOC_Os03g48060.1	class I glutamine amidotransferase, putative, expressed	2.9294	-0.173183	-1.27127	2.6258	-0.648763	-0.193789	2.34637	-0.31136	-0.792727	1.97691	-0.135448	-0.308501
LOC_Os03g48180.2	peptide transporter PTR2, putative, expressed	-0.726368	0.942873	0.476981	-0.41056	-0.0738006	0.858926	-2.46365	-0.539015	0.404255	0.130503	0.460926	0.314435
LOC_Os03g48370.1	disease resistance RPP13-like protein 1, putative, expressed	1.73707	-0.189955	0.315789	1.37998	0.291197	0.230211	2.07269	-0.140479	0.102314	1.59246	-0.269812	0.186357
LOC_Os03g48660.1	DUF1336 domain containing protein, expressed	1.43422	0.276158	0.0865969	2.898	0.422685	1.10885	1.551	0.465501	0.288868	2.58277	0.522317	0.54686
LOC_Os03g48710.4	expressed protein	0.12371	-0.172396	-1.04334	2.31066	0.500601	0.587784	-0.251834	-0.917448	0.4597	0.120642	-0.158233	0.552783
LOC_Os03g48760.1	Cupin domain containing protein	-1.893	0.736507	0.509378	-2.73877	0.849446	0.80948	-2.33636	0.934599	0.621618	-2.95197	0.861776	0.922264
LOC_Os03g48770.1	Cupin domain containing protein, expressed	-1.73913	1.48124	0.241512	-1.23066	0.334252	1.25001	-2.68885	1.70738	0.594554	-0.575317	0.322448	0.316592
LOC_Os03g48780.1	Cupin domain containing protein, expressed	-2.21272	0.914864	0.595393	-2.61463	0.920636	1.00407	-2.44804	0.661239	0.853929	-2.5077	0.869935	1.12228
LOC_Os03g49380.1	lipoxygenase, putative, expressed	1.2136	0.39682	0.243935	3.82493	0.758039	2.93257	2.05108	1.25375	0.946836	3.97691	0.699567	1.90968
LOC_Os03g49380.3	lipoxygenase, putative, expressed	1.02426	0.256241	1.13812	2.48593	0.28743	2.27338	1.206	0.311114	0.670001	1.50724	0.698878	1.00364
LOC_Os03g49430.3	pre-mRNA-splicing factor, putative, expressed	1.83194	-0.703383	-1.37889	2.14653	-0.372809	-0.859124	1.33312	-0.319394	-1.66326	1.93615	-0.425132	-0.472233
LOC_Os03g49510.1	phosphatidylinositol-4-phosphate 5-kinase, putative, expressed	1.56263	-0.214142	0.158135	2.1608	0.100705	0.00954004	1.85306	-0.230133	0.11134	1.98402	-0.0300292	0.0508958
LOC_Os03g49770.1	oxysterol-binding protein, putative, expressed	1.6953	0.600441	-0.0248583	2.46181	0.246028	0.628193	2.0336	0.509536	0.316092	2.21758	0.206325	0.480628
LOC_Os03g49830.1	expressed protein	2.19521	-0.266835	-0.557548	1.17091	-0.831992	-1.23148	1.25936	-0.384097	-0.0553007	0.684915	-0.527451	-0.391509
LOC_Os03g50050.1	OsFBDUF16 - F-box and DUF domain containing protein, expressed	2.22541	0.202612	-0.174982	2.44572	0.00799171	-0.046127	1.75515	-0.040377	-0.0630165	2.06864	0.093343	0.183912
LOC_Os03g50130.2	microsomal glutathione S-transferase 3, putative, expressed	1.68281	3.16812	1.18602	3.17851	1.8235	0.573314	1.21997	2.70785	1.08806	3.74062	1.70342	0.866345
LOC_Os03g50280.1	GLTP domain containing protein, putative, expressed	2.25928	0.636265	-0.021727	3.84613	0.442769	0.794452	2.66139	0.506602	0.754489	3.88572	0.490059	0.667602
LOC_Os03g50410.1	lipase family protein	-0.147142	-0.0612612	0.769733	3.7882	0.370453	1.15047	0.847151	1.42769	0.737248	1.37588	0.665609	0.185886
LOC_Os03g50520.1	dynamin family protein, putative, expressed	-2.03828	0.234635	0.00993998	-1.61889	0.161387	0.39117	-1.88557	0.262998	-0.0372434	-1.14435	-0.0432258	0.316826
LOC_Os03g50520.2	dynamin family protein, putative, expressed	-2.48091	-0.208757	0.195841	-1.73519	0.123633	0.269593	-2.04875	-0.417138	-0.677166	-1.66909	0.271601	0.100919
LOC_Os03g50590.1	expressed protein	3.18939	0.930517	0.0591212	4.34528	0.425101	-0.014577	2.85714	1.41795	0.181924	2.18794	0.859577	0.43952
LOC_Os03g50780.1	PHD-finger domain containing protein, putative, expressed	2.44135	-0.0650161	-0.0521694	2.52172	-0.181839	0.040755	2.79871	0.296702	-0.0164273	1.80778	-0.479088	-0.156357
LOC_Os03g50810.1	receptor protein kinase TMK1 precursor, putative, expressed	1.34093	0.170143	0.193514	2.65017	0.164053	0.935559	1.80653	0.0952618	0.16487	2.56971	0.159329	0.788554
LOC_Os03g50960.1	LTPL118 - Protease inhibitor/seed storage/LTP family protein precursor, expressed	0.231914	0.490081	1.09238	-0.0519526	0.259325	2.46591	-0.302548	0.50975	1.1102	0.0802402	0.448184	2.03514
LOC_Os03g51210.1	expressed protein	0.929414			3.5209			2.43235		-0.0844897	3.88823	0.103067
LOC_Os03g51330.1	GRAS family transcription factor domain containing protein, expressed	1.65177	0.315833	0.407998	1.85522	-0.199721	0.847776	1.57926	0.169596	0.420747	2.34497	-0.392212	0.35786
LOC_Os03g51350.1	expressed protein	0.627251	-0.318774	0.104583	2.29414	0.675662	0.755869	0.864579	-0.140847	-0.164047	2.47488	1.43555	0.526237
LOC_Os03g51390.1	expressed protein	1.84579	0.429019	0.209113	2.86154	0.725012	1.8485	1.89749	0.349617	0.55891	3.02644	0.96766	0.952511
LOC_Os03g51470.1	expressed protein	1.92421	0.145644	0.943865	2.54219	0.215706	0.571734	2.33812	0.428141	0.124501	2.72094	-0.120474	0.0859271
LOC_Os03g51479.1	maf, putative, expressed	5.09213	0.562381	-0.325519	5.32838	1.15077	1.66053	5.12354	-0.396242	-0.0170727	5.2368	0.421303	0.663951
LOC_Os03g51479.2	maf, putative, expressed	4.23128	-0.0762001	-0.311192	4.81974	0.183257	0.302908	4.92307	0.688865	-0.222537	4.30416	0.441356	0.186829
LOC_Os03g51479.3	maf, putative, expressed	3.93247	0.260193	-0.98809	3.79299	0.45542	0.255106	3.88709	0.0274495	-0.382368	3.48055	0.0530405	0.21655
LOC_Os03g51490.1	expressed protein	2.35144	-0.000762923	-0.00578077	3.28226	-0.0611622	-0.104232	3.50112			1.18129		0.0807661
LOC_Os03g51495.1	hypothetical protein	3.79063	0.0950391	-0.378142	3.84833	0.189017	0.00716689	3.85627	0.0717946	0.130409	2.98555	-0.0836112	-0.0590973
LOC_Os03g51530.1	expressed protein	-2.36128	0.0157213	-0.340192	-0.92292	-0.19881	0.51809	-1.38771	0.221216	-0.468887	-0.0152826	-0.551871	0.0995011
LOC_Os03g51580.1	helix-loop-helix DNA-binding domain containing protein, expressed	1.76777	0.811194	1.58534	2.90948	0.46827	2.40109	1.81263	0.937517	0.865812	3.07767	0.212847	1.60919
LOC_Os03g51740.1	aminotransferase, classes I and II, domain containing protein, expressed	4.43444	-0.422533	-0.0147666	3.12286	0.0046258	1.27589	4.5424	-0.13995	0.0355309	4.47507	0.124962	0.183923
LOC_Os03g51930.1	expressed protein	-2.27367	-0.120739	0.0394663	-0.44157	-0.00188004	-0.871456	-1.21965	0.021232	-0.260219	-0.399011	-0.178388	-0.55091
LOC_Os03g51950.2	expressed protein	0.785618	-0.222022	-0.0406989	-0.280562	-0.93039	0.130979	2.1465	-0.980664	-0.196788	0.980542	-0.0103764	0.478349
LOC_Os03g52020.1	expressed protein	3.35963	0.067365	0.444094	2.61025	0.0293643	0.190969	2.97805	-0.0519062	-0.0507401	3.60451	0.0387606	-0.07137
LOC_Os03g52370.2	PIII4 - Proteinase inhibitor II family protein precursor, expressed	-1.03761	0.709359	0.480157	-1.20822	0.925671	0.666238	-0.928575	0.621351	0.410191	-2.01123	1.1885	0.106761
LOC_Os03g52410.1	expressed protein	5.0853	1.91768	0.495469	6.15523	1.08704	1.78911	5.68626	2.16175	0.90276	6.046	0.701982	0.797944
LOC_Os03g52420.1	expressed protein	3.73538	0.149768	-0.0588	3.03616	-0.24357	-0.0836898	4.16004	0.730171	-0.218799	2.5427	0.019811	-0.0477029
LOC_Os03g52720.1	magnesium-dependent phosphatase 1, putative, expressed	1.93886	0.407095	1.77177	3.67017	1.16157	1.31853	2.04559	0.692201	1.26569	3.42603	1.09696	0.597562
LOC_Os03g52760.1	kinase, pfkB family, putative, expressed	2.77535	-0.00458039	0.347628	3.83149	0.122729	0.866382	2.85886	-0.23733	0.217118	3.59875	0.282853	0.541463
LOC_Os03g52860.1	lipoxygenase, putative, expressed	4.38153	0.896409	0.439509	4.32083	0.384134	0.757911	3.95659	1.75153	0.648683	2.57921	1.23982	1.24904
LOC_Os03g52940.1	expressed protein	2.29341	-0.0683151	0.691758	4.20603	-0.188335	1.41775	2.232	0.0705438	0.126666	3.77731	-0.0362149	0.0470079
LOC_Os03g53010.1	acyl-desaturase, chloroplast precursor, putative	0.701551	-0.215623	0.351496	2.82537	0.161542	1.02741	1.19574	-0.192671	-0.0322415	2.4824	-0.0882278	0.571754
LOC_Os03g53020.1	helix-loop-helix DNA-binding domain containing protein, expressed	3.06518	1.952	1.43074	4.63699	1.68611	3.01675	3.41618	1.97881	1.40925	4.54886	1.54614	2.17626
LOC_Os03g53030.1	expressed protein	3.29731	1.14171	0.333053	3.97276	0.349706	0.692519	3.23369	1.49875	0.201955	3.07897	0.538013	0.22329
LOC_Os03g53200.1	OsCML4 - Calmodulin-related calcium sensor protein, expressed	0.785374	0.00883175	0.187121	1.87924	0.126101	0.544899	0.704822	0.14228	0.618585	1.99207	0.124347	0.204567
LOC_Os03g53340.1	HSF-type DNA-binding domain containing protein, expressed	2.55598	0.0743175	-0.211709	3.22321	0.179791	0.791431	1.71425	-0.327522	-0.23223	3.42101	-0.0403036	-0.109172
LOC_Os03g53340.4	HSF-type DNA-binding domain containing protein, expressed	2.69184	-0.0561826	-0.194869	3.0054	0.0891364	0.544208	2.30065	0.344623	-0.00785192	2.59835	-0.0413982	-0.330466
LOC_Os03g53340.5	HSF-type DNA-binding domain containing protein, expressed	3.36587	-0.466578	-0.661712	6.55097	0.170519	0.638771	2.82164	0.74617	0.0732977	7.26855	0.380312	-0.106055
LOC_Os03g53340.6	HSF-type DNA-binding domain containing protein, expressed	4.16309	0.116543	-0.527069	6.73213	0.195391	1.14154	3.53406	-0.151327	-0.550243	6.31416	0.170508	-0.207145
LOC_Os03g53350.1	anthocyanin 3-O-beta-glucosyltransferase, putative	2.1299	2.73276	2.91479	8.78271	1.20348	2.39744	6.38758	2.42838	1.75618	7.75844	1.54648	0.903428
LOC_Os03g53400.1	transmembrane BAX inhibitor motif-containing protein, putative, expressed	1.97447	-0.695362	-0.771358	1.7695	0.112546	-0.0397648	2.48788	-0.569516	-0.3883	2.13111	-0.0297281	-0.14395
LOC_Os03g53650.3	cysteine synthase, putative, expressed	-0.892567	0.798284	0.639186	-2.15498	0.0670866	0.297304	-0.7976	0.825352	0.785455	-1.25286	0.0146207	0.486506
LOC_Os03g53740.1	expressed protein	2.11964	0.63142	0.511941	1.54944	0.137141	0.0280693	1.78227	0.424993	0.239796	1.30123	0.108434	0.282677
LOC_Os03g53800.1	periplasmic beta-glucosidase precursor, putative, expressed	-0.825894	1.51887	1.92789	-0.271355	1.15283	2.20917	-1.01653	1.6346	1.22686	-0.0776125	1.08893	1.42775
LOC_Os03g53800.2	periplasmic beta-glucosidase precursor, putative, expressed	1.51678	1.576	2.33297	0.559068	1.47184	2.53867	0.418428	0.898959	1.4075	-0.362121	1.72109	0.314982
LOC_Os03g53800.3	periplasmic beta-glucosidase precursor, putative, expressed	-1.47033	0.525065	2.11981	-0.200472	1.67828	2.90612	-0.520802	1.63871	2.15968	0.545264	1.23001	1.06703
LOC_Os03g54000.1	oligopeptide transporter, putative, expressed	-2.35037	-0.263402	-0.463727	-0.331256	-0.891457	-0.786886	-1.74728	-0.290015	-0.179137	-0.267729	-0.474045	-0.598773
LOC_Os03g54900.2	phytosulfokine receptor precursor, putative, expressed	1.5634	0.153895	0.444254	2.34268	0.212181	0.702878	1.57664	-0.193297	0.394479	2.2983	0.342123	0.471791
LOC_Os03g55050.1	UDP-glucoronosyl and UDP-glucosyl transferase domain containing protein, expressed	1.84429	0.479865	0.62345	2.83845	0.36855	0.27582	2.22547	0.481719	0.0591755	2.22463	-0.119474	-0.267048
LOC_Os03g55070.1	UDP-glucose 6-dehydrogenase, putative, expressed	0.943882	0.597354	0.921237	2.20898	0.356594	1.35133	1.27721	0.922748	0.793941	2.15864	0.200036	1.22142
LOC_Os03g55080.1	OsWRKY3 - Superfamily of TFs having WRKY and zinc finger domains, expressed	2.11835	0.00150594	0.0817749	3.03711	-0.194336	-0.0503694	2.19633	-0.177207	0.0260636	2.97357	0.178131	-0.190597
LOC_Os03g55090.1	alpha-glucan phosphorylast isozyme, putative, expressed	-2.1303	3.52502	2.29833	-1.0132	-0.0612647	1.50809	-1.06023	2.21747	0.62344	-1.00701	-0.387549	1.1798
LOC_Os03g55100.1	cyclic nucleotide-gated ion channel 2, putative, expressed	-0.903243	0.211096	-0.780139	-2.42004	-0.23271	-0.343638	-1.59248	0.226804	-0.176743	-2.68148	-0.157875	0.0366254
LOC_Os03g55230.1	cytochrome P450, putative, expressed	-0.563179	-0.674396	0.939347	1.17302	0.104099	2.68608	0.463863	0.0672937	0.0761294	0.777326	-0.266738	0.315758
LOC_Os03g55240.1	cytochrome P450, putative, expressed	2.43865	-0.106257	0.24358	2.2762	0.0295583	0.147346	3.04648	-0.105011	0.0390148	1.78578	0.188862	-0.212515
LOC_Os03g55290.1	GASR3 - Gibberellin-regulated GASA/GAST/Snakin family protein precursor, expressed	0.88901	0.484985	1.61681	0.874156	0.362991	1.96383	1.00127	0.770443	0.515372	2.11874	0.691115	1.06988
LOC_Os03g55300.1	expressed protein	1.62245	-0.32417	0.185759	1.69892	0.174909	-0.436009	2.12371	-0.241549	-0.143283	2.17278	0.164808	-0.266017
LOC_Os03g55320.1	protein phosphatase 2C, putative, expressed	1.80199	0.280403	-0.181856	3.25999	0.185656	0.99708	2.09662	0.358202	-0.14515	3.36339	0.302884	0.573845
LOC_Os03g55320.3	protein phosphatase 2C, putative, expressed	1.4186	-0.0797759	-0.306264	3.15685	-0.128684	-1.12282	1.67169	-0.248995	0.407918	2.15271	0.16015	-0.214979
LOC_Os03g55340.1	pentatricopeptide, putative, expressed	-0.370134	-0.531207	-0.674527	2.04695	-0.10303	1.81532	0.163471	0.232874	0.038942	0.988605	-0.316342	0.325111
LOC_Os03g55420.1	peroxidase precursor, putative, expressed	3.63023	-0.426108	-0.789057	3.79196	-0.0392064	0.845328	4.2001	-0.172287	0.179403	3.88333	0.265717	1.2119
LOC_Os03g55430.1	expressed protein	3.50526	0.833989	1.31081	4.21865	0.775313	2.20707	3.98452	0.34064	0.579985	5.63419	1.16169	1.19436
LOC_Os03g55450.1	expressed protein	1.40355	0.399177	1.27481	1.58293	0.533101	0.602138	2.67687	0.0924711	-0.126057	2.30685	0.290109	-0.588279
LOC_Os03g55450.2	expressed protein	2.40158	-0.330337	-0.779362	3.1871	-0.611702	-0.175242	2.24996	-0.202562	-0.255385	2.75451	-0.349586	0.452681
LOC_Os03g55470.1	expressed protein	3.18307	0.0219818	0.313238	2.25963	0.103133	0.297331	3.95401	-0.228894	0.208153	3.02747	0.080725	0.193685
LOC_Os03g55540.1	ZOS3-18 - C2H2 zinc finger protein, expressed	4.32677	0.509952	0.187715	4.74918	0.775635	1.39998	4.0678	0.478929	0.622313	5.14497	1.20324	1.09646
LOC_Os03g55550.1	helix-loop-helix DNA-binding domain containing protein	4.07614	0.523539	0.0277078	4.63835	0.254861	0.399581	3.32009	0.0744097	0.223309	4.64716	0.602285	0.0910306
LOC_Os03g55660.1	nucleoporin, putative, expressed	0.72704	-0.242189	-0.319795	-0.213727	-0.00260072	2.00104	0.762941	0.00460711	0.0496603	0.767752	-0.133507	0.182315
LOC_Os03g55670.1	expressed protein	1.57227	-0.5101	0.105479	0.650487	0.370836	2.20884	0.770667	0.548523	0.183598	0.783829	0.540901	0.9116
LOC_Os03g55730.2	SSA2 - 2S albumin seed storage family protein precursor, putative, expressed	-1.86293	-0.19572	0.306374	-1.7507	0.337951	-0.378785	-1.9936	0.101175	-0.0781363	-1.51195	0.171595	-0.294462
LOC_Os03g55770.1	expressed protein	3.08156	0.458273	0.954181	3.48739	0.261139	0.392388	2.60675	0.440335	0.397272	4.04988	-0.0368478	0.128275
LOC_Os03g55776.1	expressed protein	3.4904	0.709375	0.555697	4.04355	0.121056	0.0850385	3.91552	1.09809	1.96324	3.55154	-0.596713	0.0570133
LOC_Os03g55800.1	cytochrome P450, putative, expressed	2.50913	-0.0992761	1.10181	2.5666	0.140325	1.7286	3.49184	0.287977	0.902627	3.72085	0.0156925	1.56261
LOC_Os03g55880.1	expressed protein	3.60053		-0.120669	3.18208	0.0566141	-0.166574	2.9816	-0.0923423		3.7066
LOC_Os03g55990.1	homeobox domain containing protein, expressed	-0.976494	-0.875957	-0.513371	-2.19475	0.369293	1.04411	-1.98085	-0.835804	-0.104012	-0.430247	0.318716	0.323986
LOC_Os03g56060.1	CSLC9 - cellulose synthase-like family C, expressed	0.411951	0.506402	0.109908	1.70044	0.481769	1.30691	0.717063	0.15929	0.648808	2.10561	0.858683	1.03787
LOC_Os03g56160.1	lectin-like receptor kinase 7, putative, expressed	3.10544	0.236084	0.90286	4.44714	0.826095	0.335673	3.097	0.463467	0.806683	4.11286	1.04095	0.518605
LOC_Os03g56180.1	legume lectins beta domain containing protein, expressed	3.32205	-0.122894	0.20225	1.72667	0.200102	-0.39375	3.35626	0.352847	-0.152099	3.11375	0.180909	0.0339643
LOC_Os03g56234.2	myb/SANT domain protein, putative, expressed	0.740902	-0.13717	-0.119944	1.565	0.430228	0.748271	1.81526	0.210992	0.300977	2.6124	0.573343	-0.607147
LOC_Os03g56250.1	LRR receptor-like protein kinase, putative, expressed	1.82597	-0.0620529	0.334674	3.86161	0.265445	1.47119	2.23303	0.0857493	0.294362	3.83002	0.0929047	1.19414
LOC_Os03g56260.1	kinesin motor domain containing protein, putative, expressed	0.941277	0.0184209	-0.453791	2.37742	0.0888543	0.301561	1.68197	-0.273679	-0.182832	2.06719	-0.16673	-0.12548
LOC_Os03g56500.1	expressed protein	2.0173	0.109684	-0.221687	2.49449	0.24971	0.765613	2.27004	0.39294	0.514931	2.39638	0.662641	0.649905
LOC_Os03g56540.1	heat shock protein DnaJ, putative, expressed	3.25178	0.47966	0.204262	3.47644	0.45487	0.581678	3.16175	0.55838	-0.822268	3.42515	-0.331286	-0.538961
LOC_Os03g56580.1	no apical meristem protein, putative, expressed	3.30871	-0.310777	0.717463	3.88512	-0.323745	-0.39302	3.25033	0.285474	0.565645	3.51774	-0.491585	-0.112301
LOC_Os03g56660.2	calmodulin binding protein, putative, expressed	1.40434	-0.34355	-0.179882	2.39617	-0.106374	0.380203	1.82826	-0.0385274	-0.0597786	1.02062	0.0539783	0.682614
LOC_Os03g56660.3	calmodulin binding protein, putative, expressed	2.004	0.115944	0.280204	1.96747	0.455375	0.598956	1.4635	-0.601888	0.164932	2.3161	-0.0230357	0.237614
LOC_Os03g56820.2	fatty acid hydroxylase, putative, expressed	0.293118	0.526127	0.23776	3.8387	0.145403	0.735775	1.71464	0.16626	0.941436	3.03475	0.0666612	1.44759
LOC_Os03g56820.3	fatty acid hydroxylase, putative, expressed	1.00423	-0.0019495	0.101031	-0.238998	0.0768428	0.464962	1.12576	0.448577	-0.0419391	2.609	-0.127655	0.303625
LOC_Os03g56840.2	GTP-binding protein, putative, expressed	-1.5444	0.616951	-0.158074	0.494049	0.41658	0.526028	2.04105	0.65323	-0.0434576	-1.41167	-0.485496	0.0188092
LOC_Os03g56860.1	expressed protein	2.93968	0.284111	-0.292364	2.79599	0.627449	1.06284	3.53357	0.26061	-0.0306733	2.95933	1.02584	0.657129
LOC_Os03g57310.1	syntaxin, putative, expressed	2.33062	0.890047	0.67046	3.92657	0.780949	1.44903	2.39501	0.865483	0.738671	3.83519	1.16261	1.16949
LOC_Os03g57450.1	CAMK_CAMK_like.2 - CAMK includes calcium/calmodulin depedent protein kinases, expressed	1.78016	0.261954	0.48452	2.86372	0.381055	0.872167	1.97471	0.722569	0.634549	2.56852	0.635608	0.775746
LOC_Os03g57520.1	VQ domain containing protein, putative, expressed	5.12115	0.406255	0.561011	3.13328	0.274774	0.617445	4.78459	0.42688	0.161702	3.69196	0.16391	0.0382771
LOC_Os03g57630.1	hypothetical protein	6.03884	0.395748	0.120553	6.07961	0.0575763	0.220549	6.82687	0.453817	0.166664	5.59239	0.0497843	0.102383
LOC_Os03g57640.1	gibberellin receptor GID1L2, putative, expressed	3.68353	1.8364	1.34291	5.85742	1.74942	2.521	3.81331	1.64861	1.65249	5.88489	1.69466	2.05309
LOC_Os03g57880.1	glucan endo-1,3-beta-glucosidase precursor, putative, expressed	1.85436	-0.311896	0.240182	3.76313	0.0952085	1.10509	1.56902	0.271036	-0.391771	4.51608	0.187065	1.40519
LOC_Os03g57880.2	glucan endo-1,3-beta-glucosidase precursor, putative, expressed	2.16961	0.406364	-0.146082	3.69834	0.100473	1.40331	1.78034	-0.0292231	0.833274	2.87795	0.705507	0.438075
LOC_Os03g57880.3	glucan endo-1,3-beta-glucosidase precursor, putative, expressed	1.33498	0.437038	0.13339	1.43467	0.112208	1.10303	2.3494	0.113709	1.05015	2.23188	-0.482813	0.696943
LOC_Os03g57960.1	cupin domain containing protein, expressed	-1.50254	0.285324	0.492627	-0.171879	1.1299	2.33993	-0.986243	-0.861367	-0.209083	0.413114	1.59937	0.641417
LOC_Os03g57970.1	LTPL73 - Protease inhibitor/seed storage/LTP family protein precursor, expressed	-0.570514	-1.2487	0.406193	-3.15395	-0.263184	-0.542982	-0.345322	-1.32074	0.168833	-2.03241	0.088601	-0.186348
LOC_Os03g58000.1	expressed protein	-0.544546	-0.298071	-0.14916	-1.85865	0.102057	-0.56778	-0.755373	-0.246179	-0.0897354	-2.53702	-0.366885	-0.566872
LOC_Os03g58010.1	acetyltransferase, GNAT family, putative, expressed	4.00742	0.179466	0.694377	4.29238	0.0933999	0.357664	3.80858	0.139194	0.0825134	4.15679	0.0918715	-0.189304
LOC_Os03g58180.1	basic proline-rich protein precursor, putative	1.12351	-0.886677	-0.47706	2.17801	0.427117	1.03896	0.489072	-0.906839	-0.43322	-0.184303	0.678343	0.537508
LOC_Os03g58290.1	indole-3-glycerol phosphate lyase, chloroplast precursor, putative, expressed	2.13303	-0.33647	0.889061	1.45553	1.29756	2.3474	2.16284	0.478539	0.290862	1.706	0.255956	2.65651
LOC_Os03g58300.1	indole-3-glycerol phosphate lyase, chloroplast precursor, putative, expressed	0.254897	0.21145	1.36785	-0.497917	1.40933	3.31872	0.0828414	-0.0679126	0.0831809	-0.514953	1.19546	2.33654
LOC_Os03g58500.1	hypothetical protein	2.9901	0.478625	0.830384	1.73227	0.527502	1.47027	2.68126	0.942915	0.717991	1.23244	0.219482	0.319747
LOC_Os03g58740.1	expressed protein	2.74938	0.229705	0.131939	4.38959	0.491466	1.2445	2.9317	0.589622	0.321889	4.12885	0.551858	0.60365
LOC_Os03g58764.1	OsFBDUF18 - F-box and DUF domain containing protein, expressed	1.62306	0.557338	-0.447084	2.06115	0.483865	0.752818	1.18152	0.746777	0.0753721	1.99804	0.121752	0.240601
LOC_Os03g58790.1	ATPase, putative, expressed	3.89281	1.43761	1.10301	4.55865	1.02268	2.20064	4.03603	1.68328	-0.56168	4.18502	0.934435	0.861714
LOC_Os03g58890.2	oxidoreductase, putative, expressed	-1.05889	-0.106954	1.24914	0.109255	0.622451	2.12906	-0.813791	1.08016	1.03285	-0.532152	1.43746	1.22007
LOC_Os03g58900.1	galactosyltransferase family protein, putative, expressed	1.81217	0.583538	1.01025	3.11014	0.0773757	1.43203	2.23349	0.32587	0.597324	3.17953	0.353138	0.925838
LOC_Os03g58920.1	galactosyltransferase family protein, putative, expressed	2.0069	0.215699	0.71769	1.75719	0.64661	1.54168	1.07255	0.543865	0.160557	1.25791	-0.0944242	0.0728836
LOC_Os03g58920.2	galactosyltransferase family protein, putative, expressed	2.10649	-0.00667696	0.117729	2.00286	0.052028	0.0517254	2.23366	-0.0463393	0.109986	1.91004	0.503692	0.183782
LOC_Os03g59070.1	phosphatase, putative, expressed	2.23503	0.0147307	0.256845	3.53881	-0.102294	0.334207	2.65256	0.314074	0.214625	3.46483	-0.024271	0.0945694
LOC_Os03g59180.2	expressed protein	1.04364	-0.311592	-0.09705	2.60705	-0.100003	0.498758	0.778074	0.194932	-0.0932362	1.91355	-0.0378465	0.392072
LOC_Os03g59280.1	plastocyanin-like domain containing protein, putative	-1.10361	-0.214098	-0.0404226	-2.95389	-0.00991372	0.483179	-2.66709	0.235842	0.117945	-1.96379	0.138843	-0.211772
LOC_Os03g59770.1	EF hand family protein, putative, expressed	2.84465	0.775075	1.12883	1.63248	0.7115	-0.137989	1.74973	0.491227	0.452015	1.24285	1.63136	0.817072
LOC_Os03g59790.1	EF hand family protein, putative	3.59101	0.120368	0.347803	2.18188	0.177906	-0.352142	2.58449	0.00401734	0.113044	3.19686	0.0166498	0.271319
LOC_Os03g60080.1	NAC domain-containing protein 67, putative, expressed	3.09135	0.61594	-0.238318	4.29882	0.74144	1.96677	3.14204	0.514059	0.0170612	4.43882	0.813825	0.957269
LOC_Os03g60210.1	DUF567 domain containing protein, putative, expressed	5.39353	0.851485	0.683727	7.86456	0.410006	0.772206	5.41525	1.45081	0.4203	7.05365	0.631034	0.00238511
LOC_Os03g60220.1	DUF567 domain containing protein, putative, expressed	0.95486	0.612799	0.982152	2.36575	0.556614	1.36555	1.05458	0.538232	0.550158	2.51764	0.65067	0.836697
LOC_Os03g60240.2	SCAR-like protein 1, putative, expressed	-0.73169	0.0251449	-1.64372	-1.81451	-0.825684	-2.14619	-0.261902	-0.731857	-1.95196	-1.1839	-0.998052	-0.327288
LOC_Os03g60380.1	cinnamoyl CoA reductase, putative, expressed	-0.838383	-0.107498	-0.0877389	-0.998554	-0.01152	0.16066	-0.34289	-0.415221	0.0382858	-2.14957	0.370324	0.0986828
LOC_Os03g60520.1	expressed protein	1.73666	0.245887	-0.122277	2.10251	0.334418	1.15571	2.03509	0.302034	0.275348	2.27194	0.392538	0.468357
LOC_Os03g60560.1	ZOS3-21 - C2H2 zinc finger protein, expressed	3.97482	1.99628	0.0896109	5.27584	1.37343	2.07393	3.67055	1.57914	0.841961	5.12776	1.42809	1.12451
LOC_Os03g60570.1	ZOS3-22 - C2H2 zinc finger protein, expressed	3.93203	2.06425	0.644896	6.16494	1.89438	1.90811	3.82761	1.93475	0.959969	6.65375	2.04426	1.42339
LOC_Os03g60600.2	zinc knuckle domain containing protein, expressed	0.12457	0.873919	0.2334	1.97399	-0.179685	0.956165	1.86272	0.480752	0.0433088	2.14785	0.164577	-0.242682
LOC_Os03g60650.1	protein phosphatase 2C, putative, expressed	3.50343	0.315009	0.371583	3.87955	0.0428082	0.492276	3.35099	0.265973	0.241281	3.50745	0.248675	0.320287
LOC_Os03g60720.1	expansin precursor, putative, expressed	-1.58396	0.337703	0.373627	-2.12823	0.460002	1.26775	-0.732226	0.219942	0.464903	-1.53163	0.468968	0.660257
LOC_Os03g60760.1	hypothetical protein	2.58569	-0.535779	-0.382891	3.92603	0.145515	0.798409	2.3066	-0.0551912	-0.0132433	3.62475	0.11744	0.349958
LOC_Os03g60880.1	nucleobase-ascorbate transporter, putative, expressed	1.92374	0.0581431	0.118151	2.99489	0.0772844	0.319977	2.18315	0.129328	0.107907	2.52118	-0.0617758	0.00341819
LOC_Os03g60880.2	nucleobase-ascorbate transporter, putative, expressed	4.17251	-0.184516	0.142189	4.4683		0.186544	5.14943	0.230787	0.0926001	4.10433	-0.021422	0.00245495
LOC_Os03g60880.3	nucleobase-ascorbate transporter, putative, expressed	2.22509	-0.0523099	0.397887	1.75195	0.107713	0.356503	3.35934	-0.000164348	0.0903809	3.11468	-0.177555	0.146594
LOC_Os03g60880.4	nucleobase-ascorbate transporter, putative, expressed	3.59884	-0.235106	0.120553	2.90001	0.107713	0.425224	3.7399	0.378783	0.0903809	2.63169	0.027821	0.000394677
LOC_Os03g61040.1	GIL1, putative, expressed	0.119278	-0.612325	-0.515373	-1.75435	-0.345027	-1.01008	-1.03413	-0.368686	-0.681773	-2.30834	-0.692585	-0.427279
LOC_Os03g61100.1	GDP-mannose transporter, putative	3.46588	1.08621	0.485421	3.77538	0.274264	0.365005	3.57028	1.31792	0.321419	4.77085	0.58192	0.203846
LOC_Os03g61150.1	expressed protein	-0.063673	-1.25881	0.882768	-1.82482	-0.180887	2.10885	-0.226792	-0.469421	-1.47819	-1.36952	0.662719	1.13447
LOC_Os03g61150.3	expressed protein	-0.518789	-2.32114	-0.423396	-1.95456	0.38184	1.88061	-0.516803	-0.0701006	0.550821	-1.4461	-0.288743	0.854155
LOC_Os03g61160.1	expressed protein	0.416143	-0.217094	0.195532	-3.46258	-0.0497189	2.00394	0.41991	0.0110619	-0.865186	-0.723621	-0.245397	0.331515
LOC_Os03g61160.4	expressed protein		-0.780704	0.130849	-3.33643	-0.387884	1.20815	-0.335722	0.0631932	-1.05387	-0.316198	-0.837701	0.456726
LOC_Os03g61290.1	ATCHX, putative, expressed	-0.427399	1.35126	1.19134	-0.360379	0.435577	0.265275	-0.0101577	2.11475	0.539579	0.109158	0.959307	0.560183
LOC_Os03g61330.3	fumarylacetoacetase, putative, expressed	-0.246853	0.232255	-0.0649823	-2.1321	0.262324	1.56491	-1.31302	0.254782	0.454826	-1.21599	1.09971	0.554268
LOC_Os03g61490.1	expressed protein	1.84323	-0.293005	2.37784	6.79499	1.59339	5.35425	2.99367	2.84013	1.22076	7.79911	2.33418	2.26557
LOC_Os03g61500.1	uncharacterized Cys-rich domain containing protein, putative	1.31077	-0.208997	0.415679	5.04036	2.09153	5.7718	2.20677	3.55144	1.87134	5.3727	2.37172	1.9781
LOC_Os03g61670.1	calreticulin precursor, putative, expressed	-2.54794	2.77158	1.42623	-4.80451	1.23581	1.13297	-3.58464	1.92736	1.01489	-5.30337	1.24033	0.874366
LOC_Os03g61740.1	sex determination protein tasselseed-2, putative, expressed	3.00472	0.517805	0.210365	1.49619	0.231163	0.173778	3.25129	0.63759	0.164935	3.71036	0.491094	0.00581214
LOC_Os03g61870.1	transposon protein, putative, Mariner sub-class	1.01806	-0.273884	-0.291243	3.27322	-0.0256191	0.116534	2.5825	-0.130543	-0.25302	1.97923	0.203735	0.171291
LOC_Os03g61930.4	ACBP4, putative, expressed	-2.13772	-0.105855	-0.485273	-1.12562	-0.00511449	0.129691	-1.97884	0.334634	0.0746483	-0.992758	-0.637453	0.270882
LOC_Os03g62090.1	CESA5 - cellulose synthase, expressed	1.21848	0.959684	0.726542	2.69665	0.261032	1.25085	1.9678	0.616082	0.630602	3.0931	0.0386518	0.954669
LOC_Os03g62150.1	heat shock protein DnaJ, putative	1.36644	-0.147809	0.379237	1.16694	-0.222703	-0.588848	1.05669	-0.035369	0.310182	2.29544	0.187553	-0.0573666
LOC_Os03g62170.2	cyclase/dehydrase family protein, expressed	1.63856	-0.305222	0.0710227	3.64553	-0.242607	-0.324941	1.7331	-0.201353	0.143865	1.67194	-0.289692	-0.350077
LOC_Os03g62230.1	ZOS3-24 - C2H2 zinc finger protein, expressed	4.46148	1.11266	0.606506	3.30323	0.187449	2.41395	4.3842	1.40442	1.40549	3.70518	0.670867	1.46973
LOC_Os03g62330.1	expressed protein	1.27946	0.461136	-0.0703362	1.72424	0.308998	0.601718	1.49122	0.00423072	0.0521366	2.57252	-0.231239	0.284564
LOC_Os03g62480.1	anthocyanidin 5,3-O-glucosyltransferase, putative, expressed	0.953742	2.92931	3.52314	3.41785	2.81971	3.21262	2.74553	3.07971	1.91146	3.30279	0.595099	0.487375
LOC_Os03g62550.1	retrotransposon protein, putative, unclassified, expressed	-1.45528	0.210472	-0.0606456	-2.04833	-0.287899	-0.127688	-1.48978	0.363178	-0.167192	-1.72544	-0.259781	0.103879
LOC_Os03g62620.3	late embryogenesis abundant protein, putative, expressed	-2.84261	2.07197	-0.5269	-0.123254	0.587748	-0.584044	-1.24082	1.54308	-0.700162	-0.112273	0.07217	0.742017
LOC_Os03g62790.1	pirin, putative, expressed	2.24112	1.30894	0.363819	2.97711	0.602617	0.953309	2.06147	0.881683	0.358194	2.57789	0.708982	0.259005
LOC_Os03g63020.3	protein kinase domain containing protein, expressed	0.146373	-0.960034	-0.461837	2.01836	-0.575135	-0.644784	1.57975	-0.583657	-0.776566	0.0272872	0.121525	-0.251948
LOC_Os03g63140.1	nitrate-induced NOI protein, expressed	2.57709	-0.255609	-0.0946192	2.19411	0.137382	-0.140091	2.19854	-0.237631	0.0194325	1.45038	-0.257802	0.0761217
LOC_Os03g63390.1	plastocyanin-like domain containing protein, putative, expressed	-0.884684	0.766222	2.22553	-2.13776	-0.0510497	1.43521	-1.81464	3.04964	1.24346	-1.82331	-0.279823	1.27366
LOC_Os03g63580.1	phosphoesterase family protein, putative, expressed	0.114382	1.10283	-2.14944	0.182056	0.0133212	-0.0892539	0.933568	0.690459	0.916058	0.915089	0.0881711	-0.210703
LOC_Os03g63620.1	tetraspanin family protein, putative, expressed	6.5076	0.819789	2.35099	5.92104	1.01055	1.93949	6.53621	0.518587	0.260308	5.28931	2.26261	2.11012
LOC_Os03g64250.2	expressed protein	1.98544	0.60169	1.51014	1.28129	-0.5082	1.58581	1.39248	-0.366189	0.298236	2.14605	0.433958	0.757852
LOC_Os03g64250.3	expressed protein	-2.19719	-1.22512	-1.25124	0.338182	0.340002	-0.798218	0.545405	0.247505	-0.108363	-2.23963	-0.450233	-0.762449
LOC_Os03g64260.1	AP2 domain containing protein, expressed	4.26841	-0.79865	0.305292	3.42343	0.165732	3.56555	3.75	0.554858	0.690696	5.38177	0.375068	0.791597
LOC_Os04g01290.3	proteasome subunit, putative, expressed	-2.07668	-0.182585	0.399738	-0.350736	-0.0398173	0.159535	-0.702426	0.487621	-0.746552	1.51066	-0.163106	-1.40931
LOC_Os04g01300.1	OsRhmbd10 - Putative Rhomboid homologue, expressed	-0.90959	0.000400201	0.29584	-1.66817	0.175916	0.381292	-2.22525	0.226531	0.121823	-1.50046	0.376301	-0.206733
LOC_Os04g01470.1	O-methyltransferase, putative, expressed	-1.77656	-0.0388556	1.36217	-0.0246716	0.589578	2.02106	-0.129822	1.90197	0.715183	0.500986	0.620555	0.0797689
LOC_Os04g01500.1	expressed protein	-1.31847	0.2558	1.1113	-2.8078	0.324601	0.832003	-1.89414	1.30613	0.716434	-2.22184	-0.185235	0.125565
LOC_Os04g01690.1	pyridoxal-dependent decarboxylase protein, putative, expressed	-0.545454	0.0969855	-0.143778	-2.87486	0.0191549	-0.246645	-0.449115	0.123999	-0.0528648	-3.05189	0.00593219	-0.0533698
LOC_Os04g01690.2	pyridoxal-dependent decarboxylase protein, putative, expressed	-0.685819	-0.000762923	0.0515051	-3.27692	0.0787048	-0.0339466	-1.13102	-0.00414195	-0.165277	-3.13695	0.0992571	-0.184719
LOC_Os04g01690.3	pyridoxal-dependent decarboxylase protein, putative, expressed	-1.65201	-0.0964727	0.118151	-4.14081	-0.0826001	0.300139	-0.455135	-0.000648813	-0.0547007	-2.07164	-0.0587234	-0.0422134
LOC_Os04g01710.1	cysteine proteinase At4g11310 precursor, putative, expressed	0.0874395	0.101348	-0.885753	-3.15808	-0.088631	-0.602847	-1.78804	0.00235413	-0.474324	-3.55446	0.215704	-0.28034
LOC_Os04g01950.1	legume lectins beta domain containing protein, putative, expressed	4.16063	-0.0813276	-0.0579831	3.89103	0.10986	0.29441	3.57083	0.133108	0.0142068	2.26277	-0.07964
LOC_Os04g02860.1	disease resistance protein RPM1, putative	1.87635	-0.131377	-0.0298943	2.93013	-0.364333	-0.0930042	2.44087	-0.0171859	-0.327861	2.22703	-0.284789	-0.0105735
LOC_Os04g03080.1	subtilase family protein, putative		0.0969855	-0.121607		0.0575763		3.00646	0.10003	0.330569	3.73867	0.268002	0.000394677
LOC_Os04g03210.1	receptor kinase, putative	-0.554974	3.26482	2.89333		1.46245	0.590062	-0.308276	2.80644	3.75836	-0.52424	1.30738	1.20814
LOC_Os04g03796.1	OsSub37 - Putative Subtilisin homologue, expressed	-1.04876	0.310558	2.54604	0.486607	2.24007	0.960043	0.0756053	1.37711	1.88053	0.511145	1.62077	0.740766
LOC_Os04g03796.2	OsSub37 - Putative Subtilisin homologue, expressed	-2.21857	0.439597	2.43532	-0.386306	1.85652	0.805305	-1.1217	0.934972	2.04353	-1.1632	2.23069	0.0893809
LOC_Os04g03796.3	OsSub37 - Putative Subtilisin homologue, expressed	-4.41007	0.374971	0.722046	-2.28556	2.09903	1.01299	-0.882881	0.78876	1.69123	-1.9407	2.27385	-0.178991
LOC_Os04g03796.4	OsSub37 - Putative Subtilisin homologue, expressed	-2.94549	0.6489	1.58445	-1.65918	1.86449	-0.0701291	-2.23084	0.956436	1.69237	-2.38562	2.36889	-0.000900777
LOC_Os04g03810.1	OsSub38 - Putative Subtilisin homologue, expressed	-1.61585	0.497303	2.23526	-0.765407	1.67139	1.13059	-1.09159	1.07153	1.85847	-0.832392	2.06289	0.322412
LOC_Os04g03830.1	OsWAK29 - OsWAK receptor-like protein kinase, expressed	-0.893984	1.55978	3.0257	1.87859	1.8071	1.07374	-0.32027	1.3382	1.70324	1.38143	1.36746	1.04013
LOC_Os04g03850.1	OsSub39 - Putative Subtilisin homologue	-2.20996	0.446775	2.66017	0.101369	2.03737	1.00001	-1.04117	1.08437	2.09566	-1.16926	2.31834	0.455203
LOC_Os04g03920.1	expressed protein	0.684661	0.33338	0.428082	1.76478	0.305634	0.1614	2.78824	0.144714	0.440029	2.89574	0.477447	0.269922
LOC_Os04g03980.1	flavin monooxygenase, putative, expressed	1.99486	-0.756714	-0.101548	2.1187	-0.223273	0.392921	1.09729	-0.168795	-0.0974237	1.57126	-0.304772	0.355924
LOC_Os04g06520.1	expressed protein	0.222749	0.431314	1.18026	1.64964	1.55026	1.95733	0.531481	0.229244	0.829795	0.882975	2.74669	1.97774
LOC_Os04g08350.4	cysteine synthase, chloroplast/chromoplast precursor, putative, expressed	-0.0889753	-0.0290394	0.151095	-0.616619	-0.0349337	-1.10817	-0.682013	0.139691	-0.510891	-2.3593	0.688347	-0.150489
LOC_Os04g08550.1	oxidoreductase, aldo/keto reductase family protein, putative, expressed	2.94695	1.29069	1.872	3.1403	2.05027	1.74886	3.23065	0.584865	0.784356	2.61269	1.43405	0.909563
LOC_Os04g09900.1	ent-kaurene synthase, chloroplast precursor, putative, expressed	-1.56727	-0.0778531	0.791989	1.80898	2.91978	3.47031	0.0260227	0.695743	0.628403	0.0560286	3.05798	3.05212
LOC_Os04g09900.2	ent-kaurene synthase, chloroplast precursor, putative, expressed	-1.26172	-0.0491676	2.13418	1.63961	0.869139	2.22952	-0.954414	0.544643	1.14832	-0.255801	1.09219	0.871631
LOC_Os04g09900.3	ent-kaurene synthase, chloroplast precursor, putative, expressed	-1.33307	0.08094	2.37851	1.95743	1.00067	2.6812	-0.276475	0.577281	1.15222	0.464563	1.27683	1.15363
LOC_Os04g10000.1	sex determination protein tasselseed-2, putative, expressed	1.964	0.077319	3.11678	3.08702	1.44337	2.93386	3.02996	2.0027	0.361005	3.57867	1.7804	1.20007
LOC_Os04g10010.1	sex determination protein tasselseed-2, putative, expressed	-0.387737	0.431802	3.43947	3.36155	1.69121	2.85498	0.773099	3.11683	1.49965	2.9192	2.10837	1.33577
LOC_Os04g10060.1	ent-kaurene synthase, chloroplast precursor, putative, expressed	-1.32442	-0.263332	2.82975	1.79667	0.873191	2.61522	-0.559056	0.413189	0.949448	0.76775	0.922277	0.85996
LOC_Os04g10160.1	cytochrome P450, putative, expressed	-2.67989	0.105566	3.34445	0.274843	1.60795	2.89253	-0.804714	0.428574	0.619858	0.47463	1.47583	1.32373
LOC_Os04g10350.1	1-aminocyclopropane-1-carboxylate oxidase homolog 2, putative, expressed	0.828447	1.37871	2.05094	0.537581	0.763076	1.26586	1.08138	1.38283	1.90603	1.54602	0.921747	0.82404
LOC_Os04g10800.1	inorganic phosphate transporter, putative	3.89756	0.46619	0.205695	4.81491	0.161265	0.774554	5.62597	0.566507	1.74355	6.31743	0.0875645	0.030765
LOC_Os04g11080.1	retrotransposon protein, putative, unclassified	4.81459	1.14773	0.210459	7.1723	0.217527	0.685866	2.43206	1.15008	0.276459	5.51647	0.456234	0.138304
LOC_Os04g12150.1	hypothetical protein	1.56812	-0.424028	-0.00160376	0.193744	-0.0380157	-0.714417	2.17224	-0.402407	0.227188	0.863406	-0.0851922	-0.548343
LOC_Os04g12530.1	amino acid transporter family protein, putative	-0.990897	-1.02921	-1.27804	-2.41659	-0.678941	-0.422322	-1.55181	-0.940033	-1.51251	-1.87499	-0.133014	-0.319064
LOC_Os04g12560.1	receptor-like protein kinase, putative, expressed	2.45067	0.961983	0.538392	2.58238	0.322233	0.784583	2.91343	0.782753	0.815797	2.50613	0.441359	1.16374
LOC_Os04g12580.1	receptor-like protein kinase, putative	1.76291	0.504326	0.28057	2.12242	0.267779	0.195068	2.25322	0.492132	0.273415	1.98641	0.340976	0.355629
LOC_Os04g12690.1	N-hydroxythioamide S-beta-glucosyltransferase, putative	5.05621	0.178465	0.28277	6.85009	0.145196	1.27641	4.90632	0.326225	-0.184747	6.93599	0.389519	0.407669
LOC_Os04g12710.1	indole-3-acetate beta-glucosyltransferase, putative	5.20795	-0.16764	0.11489	6.08138	-0.0344286	0.139967	3.98224	-0.254605	-0.13242	6.42775	-0.028466	-0.037928
LOC_Os04g12720.1	indole-3-acetate beta-glucosyltransferase, putative, expressed	7.01135	2.65017	1.33884	7.8243	0.595122	2.20091	7.10077	2.53604	1.35796	7.81811	0.463629	0.257918
LOC_Os04g12950.1	indole-3-acetate beta-glucosyltransferase, putative	4.12245	1.28186	1.64014	4.35401	0.62637	1.14501	4.17776	2.05628	0.501666	4.45436	0.410563	1.094
LOC_Os04g12960.1	UDP-glucoronosyl/UDP-glucosyl transferase, putative, expressed	4.71963	0.091929	0.648363	7.62066	0.591202	1.24725	4.9299	0.139231	0.165164	7.15675	0.593121	0.577907
LOC_Os04g12970.1	UDP-glucoronosyl/UDP-glucosyl transferase, putative, expressed	7.119	1.34884	1.61774	8.40937	0.934091	1.88032	7.77495	2.16891	1.65074	7.17766	1.00814	1.46766
LOC_Os04g12980.1	UDP-glucoronosyl/UDP-glucosyl transferase, putative, expressed	1.44598	0.0702592	0.201099	2.16779	-0.208882	0.255295	1.58114	0.0477573	0.166347	2.07215	-0.255372	0.0921989
LOC_Os04g13220.1	ABC transporter family protein, putative, expressed	-2.05157	-0.106337	0.00673807	-1.9827	-0.311699	-0.652715	-1.83494	0.0777493	0.105618	-2.23833	-0.225775	-0.201726
LOC_Os04g13364.1	transposon protein, putative, CACTA, En/Spm sub-class, expressed	1.74134	1.31868	0.655765	1.68591	0.791449	2.03191	1.60658	0.430546	0.783247	0.919433	0.695347	0.36152
LOC_Os04g14840.1	retrotransposon protein, putative, unclassified	1.70743	-0.0883468	0.0736754	2.40946	0.0817831	0.152257	1.76354	-0.300172	-0.296932	3.08893	-0.014369	0.00370114
LOC_Os04g15580.1	serine/threonine-protein kinase receptor precursor, putative, expressed	1.7278	0.155006	0.66053	2.7739	0.327277	0.39361	2.00823	0.502715	0.916421	3.27087	0.419768	0.450847
LOC_Os04g15600.1	receptor kinase, putative, expressed	2.68059	0.596512	0.516279	3.35391	0.454521	0.470975	2.91318	0.619835	-0.271873	3.76505	0.275452	-0.157474
LOC_Os04g15630.1	xa21, putative	3.04812	0.321486	0.679263	3.81931	0.726655	1.2336	3.01921	0.473478	0.361004	3.5138	0.331676	0.261313
LOC_Os04g15920.1	dehydrogenase, putative, expressed	-0.425095	0.322512	2.08548	1.33157	1.15849	0.805916	-0.0169272	-1.07758	1.08088	2.12307	1.3729	0.790706
LOC_Os04g16722.1	uncharacterized protein ycf68, putative, expressed	1.27101	-0.47941	1.1812	3.39995	-1.4485	-0.814988	0.720072	-0.639555	1.04307	1.30193	-1.14431	0.727899
LOC_Os04g16770.1	photosynthetic reaction center protein, putative, expressed	1.87483	-0.0420514	0.992479	2.75396	-0.771719	-0.209672	0.573984	-0.208363	0.547186	1.6794	-0.647857	0.502033
LOC_Os04g17100.1	heavy metal-associated domain containing protein, expressed	1.09041	-0.298542	-0.689386	2.29231	-0.0187031	0.450381	1.01116	-0.0481849	-0.76841	1.81096	0.28384	0.218789
LOC_Os04g18940.1	retrotransposon protein, putative, unclassified	3.69362	1.23356	0.405331	5.9704	0.328149	1.91807	3.34213	1.24183	0.375164	5.39691	0.69771	0.686434
LOC_Os04g19670.1	retrotransposon protein, putative, Ty3-gypsy subclass	2.09495	1.4759	0.0470559	2.91115	0.564465	1.73779	2.37982	1.43084	1.0454	2.63947	1.26099	0.820256
LOC_Os04g20290.1	retrotransposon protein, putative, unclassified	4.43851	0.601327	-0.406413	4.1088	0.265072	1.27192	2.92841	0.786222	-0.13242	2.68051	0.290745	0.102383
LOC_Os04g20320.1	retrotransposon protein, putative, unclassified	2.3389	0.28055	-0.00417329	3.58636	0.192206	1.14934	1.28027	0.436853	0.0364034	2.16272	0.0792201	0.121179
LOC_Os04g21860.1	transposon protein, putative, Pong sub-class, expressed	2.72441	0.889322	0.811679	3.50419	0.0466828	1.00537	2.62349	0.728649	0.557596	3.60952	0.357414	0.438737
LOC_Os04g22300.1	expressed protein		0.0827863		-3.90336	0.0575763			-0.000648813	0.0926001	-0.528296		0.0868816
LOC_Os04g22330.1	SCP-like extracellular protein	2.29306	0.0827863	-0.340388	2.16071	0.255482	0.539122	2.55017	0.0605568	0.168624	2.07633	0.0361554	0.352397
LOC_Os04g22470.1	SHR5-receptor-like kinase, putative	2.00524	-0.361735	0.870264	8.27273	1.24842	3.93996	4.7544	2.16312	0.621246	8.03658	1.59616	0.454379
LOC_Os04g23440.1	helix-loop-helix DNA-binding domain containing protein, expressed	2.13338	0.284359	-0.219801	2.20333	0.229202	0.269281	1.98763	0.151339	-0.647043	1.6499	0.410828	0.366303
LOC_Os04g23550.1	basic helix-loop-helix family protein, putative, expressed	6.00381	1.42553	3.13944	6.98531	2.60256	4.37106	6.97503	1.27227	1.43732	5.77596	1.0801	1.40751
LOC_Os04g23550.2	basic helix-loop-helix family protein, putative, expressed	5.84099	1.89553	1.27277	7.07167	1.82043	3.99168	6.97693	2.385	1.35241	6.51566	1.03327	3.06772
LOC_Os04g24220.2	OsWAK32 - OsWAK receptor-like protein kinase, expressed	1.88044	0.305977	2.29637	2.88464	1.0315	0.50227	1.86778	1.17291	1.0651	2.51243	0.715276	0.832906
LOC_Os04g24220.3	OsWAK32 - OsWAK receptor-like protein kinase, expressed	1.25626	0.352219	2.64479	2.82287	1.6245	0.447476	1.41353	0.124446	1.85347	2.64538	1.13307	1.26747
LOC_Os04g25380.1	cytokinin-O-glucosyltransferase 2, putative, expressed	3.8392	0.242414		3.65833	0.0575763	-0.165262	3.60089	0.360355	0.0926001	3.87572		0.0807661
LOC_Os04g25440.1	cytokinin-O-glucosyltransferase 2, putative, expressed	-0.72572	-0.545609	-0.740491	-1.93588	-0.809236	-1.23305	-1.35455	-0.636441	-0.501122	-2.1842	-0.398022	-0.6568
LOC_Os04g25880.1	retrotransposon protein, putative, unclassified	0.327373	0.842073	0.0239548	2.80552	0.421637	2.1958	0.476053	0.37043	0.445472	2.30918	0.491342	0.940946
LOC_Os04g25900.1	go35 NBS-LRR, putative, expressed	1.5326	0.900928	-0.413269	3.52445	0.305932	0.527285	4.02695	0.856961	1.81188	3.04402	0.418993	0.221703
LOC_Os04g27060.1	oxidoreductase, aldo/keto reductase family protein, putative, expressed	0.70102	1.62808	1.9833	0.533855	0.710249	1.2476	0.949116	2.8364	1.11308	-0.218607	-0.483517	0.651612
LOC_Os04g27340.1	terpene synthase, putative, expressed	-1.04991	-0.746154	-0.156982	-1.94245	0.693942	2.18765	-0.649774	-1.96792	0.324005	-0.499442	1.1618	-0.162218
LOC_Os04g27670.1	terpene synthase family, metal binding domain containing protein, expressed	-1.97291	-2.98992	-0.409784	0.35229	0.307618	2.0619	-0.688575	0.429954	0.664836	-1.72673	1.52535	1.65314
LOC_Os04g27790.1	terpene synthase, putative, expressed	0.467636	0.0539213	0.530677	1.39803	0.168154	0.954223	1.17998	-0.0429525	0.254446	3.11436	-0.370663	0.338926
LOC_Os04g27800.1	expressed protein	2.00316	1.73737	0.24808	3.04993	1.11871	2.39488	0.307492	1.55943	0.866886	3.04697	1.75091	0.996929
LOC_Os04g27810.1	retrotransposon protein, putative, Ty3-gypsy subclass	2.16343	1.27111	-0.435452	3.70515	0.682258	2.01243	1.97439	1.52542	0.902458	3.16534	1.20113	0.86124
LOC_Os04g27910.1	retrotransposon protein, putative, unclassified	2.15553	0.399243	0.441006	3.17186	0.328805	0.700904	3.24137	0.757692	0.429165	2.99068	0.288866	-0.0655331
LOC_Os04g28280.1	BEE 3, putative, expressed	1.62321	0.117191	0.143719	3.5222	-0.114973	0.296437	2.26546	0.415053	0.0527206	2.87326	-0.111246
LOC_Os04g28320.1	hypothetical protein	1.8403	1.05751	0.333053	3.82524	0.1744	0.50487	0.849617	0.997166	0.119757	2.4008	0.336169	0.146594
[truncated: 2,685 more rows]

## Sheet: Table S4
Supplemementary Table 4: Pageman analysis with DEGs from IR24 and IRBB67 between Xoo and Mock inoculated at 3, 72 and 120hpi under both temperature regimes (Low=Low temperatureand High=High Temperature)
Ontology	IR24Lowowow_3hpiup	IR24Lowowow_72hpiup	IR24Lowowow_120hpiup	IR24High_3hpiup	IR24High_72hpiup	IR24High_120hpiup	IRBB67Low_3hpiup	IRBB67Low_72hpiup	IRBB67Low_120hpiup	IRBB67Highigh-3hpiup	IRBB67Highigh_72hpiup	IRBB67Highigh_120hpiup	IR24Lowow_3hpidown	IR24Lowow_72hpidown	IR24Low_120hpidown	IR24High_3hpidown	IR24High_72hpidown	IR24High_120hpidown	IRBB67Low_3hpidown	IRBB67Low_72hpidown	IRBB67Low_120hpidown	IRBB67Highigh-3hpidown	IRBB67Highigh_72hpidown	IRBB67High_120hpidown
amino acid metabolism	-2.52417			-2.82116			-2.41965			-2.626												2.15789
amino acid metabolism.degradation										-2.99578						2.65964			2.28244			2.13369
amino acid metabolism.degradation.branched chain group	-2.49384									-2.45298						2.48687						2.43714
amino acid metabolism.degradation.branched-chain group.shared	-2.12299			-2.42628			-2.22226			-2.47447			2.83732			3.98238			2.15318			3.12312
amino acid metabolism.misc		2.35449			2.57542
amino acid metabolism.synthesis	-2.23124						-2.28537
amino acid metabolism.synthesis.aromatic aa		3.88332	3.15562					2.63112	2.16921			2.16386
amino acid metabolism.synthesis.aromatic aa.chorismate									2.29713
amino acid metabolism.synthesis.aromatic aa.chorismate.shikimate kinase		2.35449	2.17439					2.16354	2.42285
amino acid metabolism.synthesis.aromatic aa.tryptophan	-2.45644	2.72383	2.97186					2.3588				2.85796
amino acid metabolism.synthesis.aromatic aa.tryptophan.anthranilate synthase	-2.12299		2.79554					2.78795
amino acid metabolism.synthesis.aromatic aa.tryptophan.tryptophan synthase					2.89646							2.65193
amino acid metabolism.synthesis.aspartate family	-2.54592			-2.88958			-2.66617			-2.87438			2.76614			2.69399			2.85218			2.7212		2.99126
amino acid metabolism.synthesis.aspartate family.methionine	-2.12299			-2.42628			-2.22226			-2.47447			2.83732			2.24186			2.15318			2.46476		2.21191
amino acid metabolism.synthesis.central amino acid metabolism																	2.46924
amino acid metabolism.synthesis.central amino acid metabolism.GABA																	2.46924
amino acid metabolism.synthesis.central amino acid metabolism.GABA.Glutamate decarboxylase																	2.61962
amino acid metabolism.synthesis.serine-glycine-cysteine group.cysteine																2.65964						2.13369
Biodegradation of Xenobiotics												2.13556
C1-metabolism								2.51134		-2.45298
cell		-2.15468	-2.19356		-3.56163	-3.98858		-3.42147	-2.96172		-2.58183	-3.38118							3.27147		2.63263
cell wall										-2.21472
cell wall.cell wall proteins.AGPs				-2.42628						-2.47447
cell wall.cell wall proteins.AGPs.AGP				-2.42628						-2.47447
cell wall.cellulose synthesis.COBRA		2.63145						2.31255
cell wall.degradation	-2.19945			-3.33168			-3.43479			-3.27646
cell wall.degradation.cellulases and beta -1,4-glucanases			2.36478		2.89646				2.76931		2.62565
cell wall.degradation.pectate lyases and polygalacturonases																2.69399						2.7212
cell wall.hemicellulose synthesis.glucuronoxylan	-2.12299
cell wall.modification												2.16386
cell wall.precursor synthesis.sugar kinases														2.49399						2.34966
cell wall.precursor synthesis.sugar kinases.galacturonic acid kinase														2.49399						2.34966
cell.cycle						-2.34327													2.63539
cell.cycle.peptidylprolyl isomerase													2.75259			1.99327	2.15272		2.93216			2.23951
cell.division															2.27935						2.89699
cell.organisation		-2.61657			-2.64446	-2.12579	-2.1115	-2.64799	-2.3854		-2.53264								2.34464
cell.vesicle transport												-2.11245
Co-factor and vitamine metabolism.thiamine.hydroxymethylpyrimidine kinase																								2.69356
development								-3.52362
development.late embryogenesis abundant																					2.76578
development.unspecified								-3.69349			-2.58494				2.43927
DNA		-2.97589	-3.54736		-2.34538	-2.14816		-2.24886	-2.87962		-2.25314
DNA.repair	-2.42293			-2.83453														3.55393
DNA.synthesis/chromatin structure		-2.22933	-2.58986					-2.58531	-2.38792		-2.22557
gluconeogenese/ glyoxylate cycle	-3.2548			-3.67414			-3.39482			-3.6556					2.57773	3.77184			3.96926			3.85978
gluconeogenese/ glyoxylate cycle.isocitrate lyase	-2.12299			-2.42628			-2.22226			-2.47447						3.98238			3.2422			3.12312
gluconeogenese/ glyoxylate cycle.malate synthase															2.21468
gluconeogenesis.Malate DH																			2.5356
hormone metabolism	2.21668		2.86214			3.31688	3.27838	2.84295		2.95955	2.69441	3.41277
hormone metabolism.abscisic acid														2.37516	1.99754
hormone metabolism.abscisic acid.induced-regulated-responsive-activated														2.85439
hormone metabolism.ethylene	2.47392					3.79155	3.38341	2.56289	2.95153	2.22268						-2.33627						-2.18246
hormone metabolism.ethylene.induced-regulated-responsive-activated																					2.36715			2.99126
hormone metabolism.ethylene.signal transduction	3.26918			2.47868			3.51854			2.48647
hormone metabolism.ethylene.synthesis-degradation		2.3775	2.78444		2.43697	4.16327		3.19835	4.41294			3.28781
hormone metabolism.gibberelin				-2.867											3.34428
hormone metabolism.gibberelin.synthesis-degradation				-2.83453											3.57251	2.18244
hormone metabolism.gibberelin.synthesis-degradation.GA20 oxidase	-2.12299														3.76834	2.24186			2.15318			2.46476		2.21191
hormone metabolism.gibberelin.synthesis-degradation.GA3 oxidase															2.21468									2.69356
hormone metabolism.jasmonate		2.27942	3.94539		2.35197	3.77382		3.49745			3.66418	4.66117
hormone metabolism.jasmonate.synthesis-degradation		2.3775	4.91122		2.43697	3.21716		3.19835			3.78511	4.19434
hormone metabolism.jasmonate.synthesis-degradation.12-Oxo-PDA-reductase		4.92389	3.77737		2.98995	2.81128		3.76437	2.879		3.38541	2.62556
hormone metabolism.jasmonate.synthesis-degradation.allene oxidase synthase						2.15556								1.98454
hormone metabolism.jasmonate.synthesis-degradation.lipoxygenase											2.11358	2.71695
hormone metabolism.salicylic acid			2.32494		2.22345						3.38541	2.62556	2.75259							2.71962
hormone metabolism.salicylic acid.synthesis-degradation			2.32494		2.22345						3.38541	2.62556	2.75259							2.71962
lipid metabolism.''exotics'' (steroids, squalene etc)						-2.26483
lipid metabolism.''exotics'' (steroids, squalene etc).UDP-glucose:sterol glucosyltransferase																		2.25346
lipid metabolism.FA desaturation									2.29713		1.96783
lipid metabolism.FA desaturation.omega 3 desaturase									2.29713		1.96783
lipid metabolism.FA synthesis and FA elongation	-2.24446						-2.39937									2.2553
lipid metabolism.FA synthesis and FA elongation.acyl coa ligase			2.17439						2.42285		2.36635
lipid metabolism.FA synthesis and FA elongation.long chain fatty acid CoA ligase	-2.12299			-2.42628			-2.22226			-2.47447			2.83732			3.98238						3.12312
lipid metabolism.lipid degradation															2.37536
lipid metabolism.lipid degradation.lipases															2.12794
lipid metabolism.lipid degradation.lipases.triacylglycerol lipase															2.19984
lipid metabolism.lipid degradation.lysophospholipases		2.31974
lipid metabolism.lipid degradation.lysophospholipases.phosphoinositide phospholipase C															2.21468
major CHO metabolism	-3.54489			-4.52721			-3.68939			-3.28343			3.41182			4.13924			3.59192			2.45276
major CHO metabolism.degradation	-2.44575			-3.15864			-2.57364			-3.1294			2.75465			3.62288			3.38835			3.15379
major CHO metabolism.degradation.starch						2.15136							2.75259			1.99327
major CHO metabolism.degradation.sucrose	-2.76168			-3.21392			-2.87587			-3.19149						3.28468			3.25546			3.73766
major CHO metabolism.degradation.sucrose.invertases														1.98454							2.1517
major CHO metabolism.degradation.sucrose.invertases.vacuolar														2.14845							2.36969
major CHO metabolism.degradation.sucrose.Susy	-2.91847	2.31974		-3.32544			-3.46533	2.51134		-3.28592						3.26588			3.44417			4.24446
major CHO metabolism.synthesis	-2.76183		2.32494	-2.49229								2.62556	2.75259			1.99327
major CHO metabolism.synthesis.starch	-2.76183		2.32494	-2.49229								2.62556	2.75259			1.99327
major CHO metabolism.synthesis.starch.AGPase	-2.91847		2.88969	-3.32544			-2.17355	2.51134				2.31478	2.48483			2.48687
metal handling	-2.19917			-2.87278			-2.34172			-2.1594			2.27482
metal handling.binding, chelation and storage	-1.99438			-2.67836			-2.31774			-2.99578			2.16591
minor CHO metabolism														2.48979
minor CHO metabolism.others																	1.9796
minor CHO metabolism.raffinose family							-2.66617							3.17836						3.83814
minor CHO metabolism.raffinose family.galactinol synthases														2.14845						2.83212
minor CHO metabolism.raffinose family.galactinol synthases.putative														2.14845						2.83212
minor CHO metabolism.raffinose family.raffinose synthases														2.14845						2.83212
minor CHO metabolism.raffinose family.raffinose synthases.putative														2.14845						2.83212
minor CHO metabolism.trehalose										2.26516
misc	-5.13854	4.36176	8.3488	-6.35236	3.75873	4.63879	-5.14566	6.38354	7.98925	-5.61137	4.83466	3.77594	5.43259	2.19181		3.59597			3.68427			4.41562
misc.alcohol dehydrogenases	-2.44575			-3.15864			-2.57364	1.99415	2.59238	-2.65619			2.75465									2.92946
misc.alcohol dehydrogenases	-2.44575			-3.15864			-2.57364	1.99415	2.59238	-2.65619			2.75465									2.92946
misc.aminotransferases																				2.34966
misc.aminotransferases.aminotransferase class IV family protein																				2.34966
misc.beta 1,3 glucan hydrolases	-3.2735	-2.31185		-2.99444			-3.53281			-3.75226			3.32717									2.7326
misc.beta 1,3 glucan hydrolases.glucan endo-1,3-beta-glucosidase	-3.2735	-2.31185		-2.99444			-3.53281			-3.75226			3.32717									2.7326
misc.cytochrome P450	-2.28361	3.59811	6.46627	-3.21566	3.76981	3.25463	-2.48684	5.13534	4.83324	-2.89956	4.55749	4.48157	2.61553
misc.dynamin													2.47216			2.4178			2.5356			2.43814
misc.GCN5-related N-acetyltransferase																								2.21191
misc.GDSL-motif lipase							-2.23689			-2.65619			2.16618			2.49164			2.3269
misc.gluco-, galacto- and mannosidases																			2.3269			2.92946
misc.glutathione S transferases		5.51258	4.95743					5.29357	3.66748		3.55797
misc.invertase/pectin methylesterase inhibitor family protein						2.46746
misc.nitrilases, *nitrile lyases, berberine bridge enzymes, reticuline oxidases, troponine reductases			2.55858		2.63776	2.14552		2.54542
misc.O-methyl transferases	-2.54592						-2.66617			-2.87438
misc.oxidases - copper, flavone etc.													2.28914
misc.peroxidases	-3.81483		2.32875	-3.64238			-3.71376		2.37925	-3.97192			4.19219	3.98617		4.15597			3.56246			4.81765
misc.plastocyanin-like			2.27899		2.38157	1.9924						2.13556
misc.protease inhibitor/seed storage/lipid transfer protein (LTP) family protein	-2.76183			-2.49229			-2.22458		2.879	-2.47336						2.73678						2.77587
misc.short chain dehydrogenase/reductase (SDR)			2.1257					1.99415	2.6212		2.4619	2.94288		2.22372						2.1477
misc.UDP glucosyl and glucoronyl transferases	2.26128	3.22824	2.82812			2.29778
mitochondrial electron transport / ATP synthesis		2.95144						1.99415								2.49164			2.85998			2.62724
mitochondrial electron transport / ATP synthesis.cytochrome c reductase															2.21468						2.55617
mitochondrial electron transport / ATP synthesis.F1-ATPase									2.29713
mitochondrial electron transport / ATP synthesis.NADH-DH.type II		3.2819	2.79554		3.28489	2.15556		2.78795			1.96783
mitochondrial electron transport / ATP synthesis.NADH-DH.type II.external		2.35449	2.17439		2.57542			2.16354
mitochondrial electron transport / ATP synthesis.NADH-DH.type II.internal matrix		2.35449	2.17439		2.57542			2.16354			2.36635	2.35958
mitochondrial electron transport / ATP synthesis.uncoupling protein													2.47216			2.4178			2.5356			2.43814
N-metabolism.nitrate metabolism															2.21468
N-metabolism.nitrate metabolism.NR															2.21468
nucleotide metabolism.degradation	-2.54592			-2.88958			-2.66617									2.69399						2.7212
nucleotide metabolism.degradation.purine	-2.12299			-2.42628			-2.22226			-2.47447						3.98238						3.12312
nucleotide metabolism.phosphotransfer and pyrophosphatases						2.15136
nucleotide metabolism.phosphotransfer and pyrophosphatases.uridylate kinase	-2.12299
nucleotide metabolism.salvage																						2.57772
polyamine metabolism.synthesis.SAM decarboxylase							-2.22226
protein				2.81783		-2.4324	3.34768			3.62656			-2.7529	-2.72411	-2.35457	-2.81931			-2.88586	-2.79368	-3.9559	-3.19285
protein.aa activation						-2.29937
protein.aa activation.cysteine-tRNA ligase					2.57542
protein.degradation																						-1.99381
protein.degradation.AAA type			2.53677
protein.degradation.aspartate protease				2.22629	2.27444
protein.degradation.cysteine protease	-2.42293			-2.83619
protein.degradation.subtilases	-2.83781		3.953	-2.52924	4.71125		-2.85492	2.64884	3.82833	-2.55217	3.66418		3.51589
protein.degradation.ubiquitin	2.33974			2.62591			2.83175		-2.14395		-2.77313					-2.49126			-2.29998			-2.89528
protein.degradation.ubiquitin.E3	3.26198			3.33286			3.63643			3.31135			-3.56738			-2.77556			-3.59122			-3.76243
protein.degradation.ubiquitin.E3.BTB/POZ Cullin3		2.69887	2.36478					2.35558
protein.degradation.ubiquitin.E3.BTB/POZ Cullin3.BTB/POZ		2.69887	2.36478					2.35558
protein.degradation.ubiquitin.E3.RING	2.5235			3.83526			3.25677			3.81419			-3.26889			-2.65578			-3.37782			-3.91848
protein.degradation.ubiquitin.E3.SCF	2.67555						2.28218
protein.degradation.ubiquitin.E3.SCF.cullin															2.21468
protein.degradation.ubiquitin.E3.SCF.FBOX	2.596						2.41943
protein.degradation.ubiquitin.ubiquitin protease																	2.46924
protein.postranslational modification	2.79786			4.46424			4.67656			5.488		2.38942	-3.17424	-2.13392	-3.11868	-3.57577			-3.42542	-2.45252		-3.62913
protein.postranslational modification.kinase				2.29256			2.16668			2.86346		3.52132	-2.18154			-2.16212			-2.27356			-2.43867
protein.postranslational modification.kinase.receptor like cytoplasmatic kinase VII				2.29256			2.16668			2.86346		3.52132	-2.18154			-2.16212			-2.27356			-2.43867
protein.synthesis																			2.22777
protein.synthesis.ribosomal protein	-2.42293
protein.synthesis.ribosomal protein.prokaryotic.unknown organellar																		2.25346
protein.synthesis.ribosomal protein.prokaryotic.unknown organellar.50S subunit																		2.25346
protein.synthesis.ribosomal protein.prokaryotic.unknown organellar.50S subunit.L28																		2.25346
protein.targeting	-2.34368			-2.62845			-2.1652			-2.61116			2.19783			2.54736						2.59315
protein.targeting.secretory pathway													2.39379			3.12658			2.15792			3.17214
protein.targeting.secretory pathway.unspecified																2.18244						2.21216
protein.targeting.unknown																		2.25346						2.69356
PS	-2.89774			-2.24879		-2.34327	-3.67529			-2.76114			2.99537		2.53144			4.5597	2.18387		2.4378
PS.calvin cycle	-2.42293			-2.83453			-3.39482			-2.66748			3.5966					4.47155				2.21216
PS.calvin cycle.aldolase																		2.25346						2.69356
PS.calvin cycle.FBPase																		2.25346
PS.calvin cycle.GAP																		2.25346
PS.calvin cycle.phosphoglycerate kinase																		2.25346
PS.lightreaction															2.12794
PS.lightreaction.photosystem I															2.21468			2.25346			2.55617		2.74519
PS.lightreaction.photosystem I.PSI polypeptide subunits															2.21468			2.25346			2.55617		2.74519
PS.photorespiration															2.21468			2.25346			2.55617
PS.photorespiration.phosphoglycolate phosphatase															2.21468			2.25346			2.55617
redox													2.24282			2.53159			2.86392			2.15146
redox.ascorbate and glutathione.ascorbate	-2.12299						-2.22226									2.24186			2.15318
redox.ascorbate and glutathione.ascorbate.GDP-L-galactose-hexose-1-phosphate guanyltransferase																2.4178			2.5356
redox.thioredoxin	-2.39355			-2.867			-2.55162			-2.84599			3.33427			3.93375			3.44998			3.97252
RNA	6.13263			6.41314			5.7533			4.62751			-4.81932			-4.5295		-2.62947	-4.86522			-5.13941
RNA.processing.ribonucleases			2.17439
RNA.processing.RNA helicase												2.31478
RNA.processing.splicing																					2.1517
RNA.regulation of transcription	5.71786			6.48535		2.4398	5.79635			4.68513			-4.25448			-4.11458		-2.28678	-4.93843			-4.78392
RNA.regulation of transcription.AP2/EREBP, APETALA2/Ethylene-responsive element binding protein family	3.44959			3.84652		3.17685	3.59627			3.57593			-2.27619			-2.52959			-2.57783			-2.37416
RNA.regulation of transcription.bHLH,Basic Helix-Loop-Helix family														2.26141						2.96735	2.66941		3.16232
RNA.regulation of transcription.C2C2(Zn) CO-like, Constans-like zinc finger family	2.18192	2.43455	2.53677			4.23391		1.99415	2.59238		2.4619	3.45413
RNA.regulation of transcription.C2H2 zinc finger family		2.23888									2.49954	2.16386
RNA.regulation of transcription.HSF,Heat-shock transcription factor family				2.72482						2.72844
RNA.regulation of transcription.JUMONJI family		3.2819				2.15556
RNA.regulation of transcription.NAC domain transcription factor family						-2.88963
RNA.regulation of transcription.PHOR1	2.47925	2.26995	2.42935	1.98138	2.19421					1.97686
RNA.regulation of transcription.putative transcription regulator								-2.27777
RNA.regulation of transcription.unclassified																						-2.52551
RNA.regulation of transcription.WRKY domain transcription factor family	3.44627	2.544	4.36477	3.72715	2.73333	5.87183	3.38292	2.47686		3.83673	5.23468	4.37238				-2.31165						-2.42981
RNA.transcription	2.47925
secondary metabolism	-5.49		4.44695	-4.7362	4.95334	4.52636	-5.78596	4.57427	4.66358	-4.44955	5.33483	4.44388	4.68131						2.1444	4.17517		2.33252
secondary metabolism.flavonoids				-2.17244		2.59894		2.64884	2.45732			2.72481			2.3283
secondary metabolism.flavonoids.chalcones						3.3747						3.65956
secondary metabolism.flavonoids.dihydroflavonols				-2.867				2.98788		-2.19246
secondary metabolism.flavonoids.flavonols	-2.12299			-2.42628			-2.22226																	2.21191
secondary metabolism.isoprenoids	-3.76389			-2.29128	3.34465	2.89743	-3.82626			-3.37548	3.84528		3.82223							4.23695		2.52558
secondary metabolism.isoprenoids.non-mevalonate pathway					2.19143															3.28979
secondary metabolism.isoprenoids.non-mevalonate pathway.DXS																				2.34966
secondary metabolism.isoprenoids.non-mevalonate pathway.geranylgeranyl pyrophosphate synthase																				2.83212
secondary metabolism.isoprenoids.terpenoids	-4.66421			-2.65493	3.13419	2.96673	-4.53295			-4.24445	3.86725		4.18966						2.15231	3.31167		2.76776
secondary metabolism.N misc	-2.91847		2.88969				-3.46533	2.51134			2.33639
secondary metabolism.N misc.alkaloid-like	-2.91847		2.88969				-3.46533	2.51134			2.33639
secondary metabolism.phenylpropanoids			3.64844		2.18525		-2.11568	2.69378	3.36932		2.73214	2.19985								2.14585
secondary metabolism.phenylpropanoids.lignin biosynthesis			2.97186					2.95762	2.85674		2.11358	2.85796
secondary metabolism.phenylpropanoids.lignin biosynthesis.CAD			2.17439						2.42285		2.36635									2.83212
secondary metabolism.phenylpropanoids.lignin biosynthesis.PAL			2.79554			2.15556			2.29713		1.96783	3.1651
secondary metabolism.simple phenols	-2.45644			-2.33769			-2.5763	2.95762	2.21552	-3.51437	2.11358	2.71695	2.95241
signalling	2.18935			3.31174			2.12524	-2.4879					-2.61924		-4.11968	-2.44789			-2.99226	-2.47293
signalling.calcium			-1.96451	1.97413
signalling.G-proteins								-2.27777
signalling.light				-1.97436														2.26215				3.6697		2.99129
signalling.phosphinositides	-2.49384
signalling.receptor kinases	3.52628		2.15216	3.54279			2.97536			2.33874			-3.74822		-2.99469	-3.92544			-3.65951			-3.76636
signalling.receptor kinases.leucine rich repeat VIII-1														2.85439
signalling.receptor kinases.leucine rich repeat VIII-2														2.85439
signalling.receptor kinases.misc			2.58174		2.15357				2.27269			1.98212	-2.1565						-2.2564
signalling.receptor kinases.proline extensin like																		3.37186
signalling.receptor kinases.S-locus glycoprotein like				2.79877	-2.31233		2.25962			3.57914						-3.37337			-2.43917			-3.38177
stress																				-2.12799
stress.abiotic																								2.21373
stress.abiotic.drought/salt																								2.49886
stress.abiotic.unspecified	-2.74368			-2.48739		2.82213	-2.54595	2.5633		-3.47343
stress.biotic																-2.11421
stress.biotic.PR-proteins	2.62714			2.56125			2.81615			2.26551						-2.4468						-2.45793
TCA / org. transformation	-3.22868			-2.77586														1.97923	2.64369
TCA / org. transformation.carbonic anhydrases																			2.5356					2.36435
TCA / org. transformation.other organic acid transformaitons.atp-citrate lyase													2.47216			2.4178			2.5356
TCA / org. transformation.other organic acid transformations	-2.42293
TCA / org. transformation.TCA.malate DH																		2.25346
tetrapyrrole synthesis.uroporphyrin-III C-methyltransferase																				2.34966
transport	-3.12222			-3.58373	-2.74294	-2.3688	-2.47774			-3.16959	-2.63235	-2.58384	2.26222			2.18866		3.5869	3.95767			2.95818		2.92128
transport.ABC transporters and multidrug resistance systems		2.59457			2.35838			2.31614	2.79927
transport.amino acids																		2.15729	2.19152
transport.Major Intrinsic Proteins																		2.56168	2.35439
transport.Major Intrinsic Proteins.PIP	-2.12299			-2.42628			-2.22226			-2.47447				1.98454				3.61874	3.2422			2.46476		2.21191
transport.metabolite transporters at the mitochondrial membrane																		1.97923
transport.misc		-2.42913	-2.99518			-2.74382		-2.99586
transport.peptides and oligopeptides				-2.65493			-2.37858			-2.62796			2.47286			2.26342		2.21456	2.57542			2.76776
transport.phosphate									2.29713
transport.potassium	-2.45644		2.97186						2.85674
transport.sulphate	-2.42293			-2.83619						-2.66748							2.21265	2.56168				2.21216
transport.unspecified anions															2.21468			2.25346		2.34966				2.69356
not assigned	4.23368		-5.9519	4.36183			2.62463		-3.21576	3.94882		-4.81726	-2.92325						-3.38572			-2.76578
not assigned.unknown	4.23368		-5.9519	4.36183			2.62463		-3.21576	3.94882		-4.81726	-2.92325						-3.38572			-2.76578

## Sheet: Table S5
Suplementary Table 5: 332 DEGs expressed in high and low temperature comparison after mock inoculation in IR24 and IRBB67
				Genotypes and Time Points
Gene	Description	IR24-3hpi	IR24-72hpi	IR24-120hpi	IRBB67-3hpi	IRBB67-72hpi	IRBB67-120hpi
LOC_Os01g04280.1	calmodulin binding protein, putative, expressed	-1.92625	-0.668925	-0.219343	-2.85531	0.391245	-0.069377
LOC_Os01g04330.1	OsCML16 - Calmodulin-related calcium sensor protein, expressed	-1.35647	-0.617672	-0.218646	-2.15115	-0.0296929	0.210215
LOC_Os01g06590.3	zinc finger, C3HC4 type domain containing protein, expressed	-2.14968	0.362441	-0.51762	-0.584936	-0.506122	0.116762
LOC_Os01g07120.1	AP2 domain containing protein, expressed	-0.382651	0.137968	-0.25556	-2.08752	0.198156	-0.163095
LOC_Os01g09080.1	WRKY DNA-binding domain containing protein, expressed	-0.709709	-0.43495	-0.0660504	-2.14183	-0.104693	-0.0142234
LOC_Os01g09220.1	transposon protein, putative, CACTA, En/Spm sub-class, expressed	-1.0156	-0.378275	-0.71186	-2.82992	0.167191	-0.365785
LOC_Os01g12490.1	flavin monooxygenase, putative, expressed	2.2071	0.851791	0.173505	2.27561	-0.238682	0.118507
LOC_Os01g20206.1	methyltransferase, putative	-2.40224	-0.779815	-0.345278	-3.76174	-0.0606638	-0.296263
LOC_Os01g27340.1	glutathione S-transferase, putative, expressed	-2.31125	-0.728301	-0.0760602	-2.88339	0.0157285	-0.0934073
LOC_Os01g28450.1	SCP-like extracellular protein, expressed	-0.800101	-2.23625	0.559037	-1.21097	0.636472	0.01236
LOC_Os01g28790.1	PRAS-rich protein, putative, expressed	-1.43497	-0.177211	-0.185771	-2.27844	0.337228	-0.117877
LOC_Os01g29280.1	expressed protein	-1.3034	-0.737567	0.105308	-3.29547	-0.0979128	0.00521386
LOC_Os01g29330.1	expressed protein	-1.93084	-1.52869	0.04265	-3.04134	-0.0877406	0.270516
LOC_Os01g31370.1	glycosyltransferase, putative, expressed	-2.3858	-0.295184	-0.322055	-2.80811	0.126808	-0.146169
LOC_Os01g37810.1	expressed protein	-1.20973	0.223398	-0.213311	-2.09099	-0.125793	-0.0272916
LOC_Os01g39330.1	helix-loop-helix DNA-binding domain containing protein, expressed	-1.83256	-0.447906	-0.0299407	-2.26962	-0.128172	-0.0635616
LOC_Os01g40260.1	OsWRKY77 - Superfamily of TFs having WRKY and zinc finger domains, expressed	-1.29198	-1.0246	0.435371	-2.03634	0.326438	0.162118
LOC_Os01g42370.1	pleiotropic drug resistance protein, putative, expressed	-1.41521	-0.854379	-0.0490116	-2.20587	0.206697	-0.0735129
LOC_Os01g42380.1	pleiotropic drug resistance protein, putative, expressed	-2.10782	-0.710372	-0.0247599	-2.58008	0.0784781	0.0499395
LOC_Os01g42410.1	pleiotropic drug resistance protein, putative, expressed	-2.03495	-0.446	-0.343386	-2.17261	-0.15585	-0.243531
LOC_Os01g44120.1	expressed protein	-1.0858	-0.0378986	-0.255715	-2.03987	-0.119948	-0.0434654
LOC_Os01g45110.1	anthocyanin 3-O-beta-glucosyltransferase, putative, expressed	-1.10601	0.14878	0.0399547	-2.45104	-0.217162	-0.136619
LOC_Os01g47580.1	lipid phosphatase protein, putative, expressed	-1.92514	-0.361919	-0.0983724	-3.14336	-0.198538	0.0976895
LOC_Os01g50100.1	ABC transporter, ATP-binding protein, putative, expressed	-2.55873	-1.29343	0.188424	-3.95986	-0.236648	-0.0232769
LOC_Os01g50170.1	eukaryotic aspartyl protease domain containing protein, expressed	-1.43086	-1.09841	0.220665	-2.00425	0.290128	-0.210451
LOC_Os01g50420.1	STE_MEKK_ste11_MAP3K.7 - STE kinases include homologs to sterile 7, sterile 11 and sterile 20 from yeast, expressed	-0.664339	-0.552929	-0.275788	-3.11196	-0.63784	-0.138902
LOC_Os01g51670.1	expressed protein	-1.81958	-0.459608	-0.0594431	-3.59293	0.214283	-0.0677026
LOC_Os01g51690.1	OsWRKY59 - Superfamily of TFs having WRKY and zinc finger domains, expressed	-1.39628	-0.511163	-0.0494794	-2.97029	-0.221356	-0.0417581
LOC_Os01g52730.1	DUF584 domain containing protein, putative, expressed	-1.50789	-0.271633	-0.33856	-2.44514	-0.422614	-0.349532
LOC_Os01g53920.1	receptor-like protein kinase 5 precursor, putative, expressed	-2.08327	-0.672365	-0.351481	-2.97251	0.167141	-0.295467
LOC_Os01g56240.1	OsSAUR2 - Auxin-responsive SAUR gene family member, expressed	-0.978629	-0.262857	-0.0329039	-2.41159	0.0985867	-0.0267933
LOC_Os01g56690.1	helix-loop-helix DNA-binding domain containing protein, expressed	-0.858016	-0.627336	-0.535454	-4.06845	-0.246763	-0.0892455
LOC_Os01g60600.1	WRKY DNA-binding domain containing protein, expressed	-2.61558	-0.0686205	-0.0184903	-3.09393	-0.604166	-0.165049
LOC_Os01g61080.1	OsWRKY24 - Superfamily of TFs having WRKY and zinc finger domains, expressed	-1.21025	-0.673881	0.124754	-2.21013	0.169326	-0.1649
LOC_Os01g61510.1	ammonium transporter protein, putative, expressed	-2.00029	-0.945529	-0.157057	-2.46344	0.143159	-0.218892
LOC_Os01g61990.1	ankyrin repeat-containing protein, putative, expressed	-1.80572	-0.543021	-0.339482	-2.46002	-0.11904	-0.0427425
LOC_Os01g62430.2	C2 domain containing protein, putative, expressed	-1.8477	-0.731525	-0.307204	-2.69843	0.312716	-0.207899
LOC_Os01g62430.3	C2 domain containing protein, putative, expressed	-2.39965	-1.51598	0.0887914	-3.81953	0.239912	0.126411
LOC_Os01g62670.1	avr9/Cf-9 rapidly elicited protein, putative, expressed	-1.55502	-0.0736239	-0.573038	-2.08688	0.304984	-0.397853
LOC_Os01g64440.1	expressed protein	-1.76494	-0.837149	0.253664	-2.025	-0.0760321	0.0858374
LOC_Os01g64470.1	harpin-induced protein 1 domain containing protein, expressed	-1.66514	-0.582169	-0.216022	-2.42189	0.208719	-0.0470257
LOC_Os01g64670.2	soluble inorganic pyrophosphatase, putative, expressed	-1.39074	-2.13755	0.311126	-0.137824	0.699166	-0.0946509
LOC_Os01g66860.1	serine/threonine protein kinase, putative, expressed	-2.49052	-0.437867	0.195443	-2.88974	0.0379694	-0.052452
LOC_Os01g66860.2	serine/threonine protein kinase, putative, expressed	-2.2721	-0.742442	0.254103	-2.72547	0.321575	-0.142308
LOC_Os01g66860.3	serine/threonine protein kinase, putative, expressed	-2.26172	-0.639511	0.305115	-3.41961	-0.0974429	-0.0289499
LOC_Os01g67810.1	transposon protein, putative, unclassified, expressed	-2.24269	-0.142267	-0.225582	-2.58445	-0.0167057	0.0323753
LOC_Os01g67820.1	exo70 exocyst complex subunit domain containing protein, expressed	-2.04017	-0.240646	-0.514123	-2.53384	-0.0452539	-0.0776304
LOC_Os01g68060.1	copine, putative, expressed	-1.73955	-0.231807	-0.287292	-2.22984	-0.178569	-0.00624581
LOC_Os01g70820.1	lumenal PsbP, putative, expressed	-1.62223	-0.247673	0.121629	-2.3355	-0.272626	0.391962
LOC_Os01g71340.1	glycosyl hydrolases family 17, putative, expressed	-0.87227	-2.00885	0.163668	-0.343531	-0.257678	0.00203689
LOC_Os01g71690.2	recA protein, expressed	-0.988561	-0.883601	0.258613	-3.23281	0.821248	-0.27285
LOC_Os01g71760.1	amino acid permease family protein, putative	-1.95636	-1.12599	0.462346	-2.43705	0.372285	0.115488
LOC_Os01g71890.1	transposon protein, putative, unclassified	-2.03042	-1.0127	-0.143895	-0.665121	0.357348	-0.235685
LOC_Os01g72080.1	calmodulin-like protein 1, putative, expressed	-1.51698	-0.492543	-0.111521	-2.87586	-0.0762394	-0.0688349
LOC_Os01g72530.1	OsCML31 - Calmodulin-related calcium sensor protein, expressed	-1.46565	0.0201307	-0.382643	-2.61906	-0.327736	0.070624
LOC_Os01g72810.1	secreted glycoprotein, putative, expressed	-2.48815	-0.770379	0.0589245	-2.45492	0.495066	-0.228191
LOC_Os01g74370.1	domain of unknown function DUF966 domain containing protein, expressed	-1.79078	-0.850581	-0.0617462	-2.81422	0.208054	0.000588378
LOC_Os02g01590.1	glycosyl hydrolases, putative, expressed	0.534855	0.322435	-0.0377519	2.0625	-0.622197	-0.521139
LOC_Os02g02780.1	protein kinase family protein, putative, expressed	-1.63519	-0.71349	-0.179164	-2.10625	0.208326	-0.266332
LOC_Os02g03020.1	EF hand family protein, putative, expressed	-1.19981	-0.398553	0.171115	-2.48786	-0.218181	0.194134
LOC_Os02g03400.1	microtubule associated protein, putative, expressed	-1.16019	-0.996527	-0.0458098	-2.44859	0.184393	0.0134311
LOC_Os02g04130.1	DUF1645 domain containing protein, putative, expressed	-1.23963	-0.250165	-0.224022	-2.41905	0.0579724	-0.413774
LOC_Os02g04630.1	sodium/calcium exchanger protein, putative, expressed	-1.44346	-1.06335	-0.174047	-2.1672	0.764904	-0.0789098
LOC_Os02g04750.2	cycloartenol synthase, putative, expressed	1.066	0.275715	0.0623778	2.76108	-0.258679	0.0135279
LOC_Os02g04750.3	cycloartenol synthase, putative, expressed	1.83284	0.851422	-0.128268	2.65929	0.46469	0.0388497
LOC_Os02g04760.1	cycloartenol synthase, putative	1.499	0.321011	-0.0587243	2.19994	0.0684911	0.0436324
LOC_Os02g06090.1	phytosulfokine receptor precursor, putative, expressed	-1.95773	-0.680167	0.0875544	-3.35109	0.159021	-0.0468648
LOC_Os02g06930.2	protein kinase, putative, expressed	-1.7236	-0.523168	-0.781076	-2.01134	-0.163216	-0.235834
LOC_Os02g11070.1	3-ketoacyl-CoA synthase, putative, expressed	-2.47042	-0.927861	0.0589882	-2.70853	-0.460587	-0.152718
LOC_Os02g11070.2	3-ketoacyl-CoA synthase, putative, expressed	-1.57011	-0.101277	-0.0873987	-2.71532	0.323763	-0.104731
LOC_Os02g11859.1	expressed protein	-1.93691	-0.90927	-0.427297	-2.73093	-0.018424	0.0155838
LOC_Os02g14440.1	peroxidase precursor, putative, expressed	-1.54418	-0.834641	-0.0539406	-2.62481	-0.0678012	-0.148388
LOC_Os02g21040.1	aspartic proteinase nepenthesin precursor, putative, expressed	-1.57105	-0.293354	-0.363648	-2.25061	0.189068	-0.270495
LOC_Os02g22160.1	DNA binding protein, putative, expressed	-2.54033	-1.43897	-0.134058	-3.71458	0.102518	-0.231592
LOC_Os02g26430.1	OsWRKY42 - Superfamily of TFs having WRKY and zinc finger domains, expressed	-1.55193	-0.252112	-0.0907856	-2.0496	0.0377316	0.161009
LOC_Os02g26670.1	F-box/Kelch-repeat protein, putative, expressed	-1.08078	0.0225166	0.156715	-2.05042	-0.281329	-0.14526
LOC_Os02g27310.1	TKL_IRAK_DUF26-lc.6 - DUF26 kinases have homology to DUF26 containing loci, expressed	-1.69053	-0.902866	0.316651	-2.14369	0.155025	0.0640037
LOC_Os02g33680.1	U-box domain containing protein, expressed	-1.43816	0.067383	0.0581791	-2.03406	-0.00734962	-0.477531
LOC_Os02g35329.1	RING-H2 finger protein ATL3F, putative, expressed	-1.6972	-0.374658	0.270255	-3.01913	-0.26003	-0.113112
LOC_Os02g36530.1	hypothetical protein	-1.71295	-0.189217	-0.078666	-2.47196	-0.0199502	0.0436715
LOC_Os02g36740.7	zinc finger, C3HC4 type, putative, expressed	0.121326	-0.297995	0.212165	-2.13123	0.377781	-0.00648619
LOC_Os02g41510.1	MYB family transcription factor, putative, expressed	-1.3696	-0.707448	0.0475134	-2.56184	0.00992339	-0.0240108
LOC_Os02g41670.1	phenylalanine ammonia-lyase, putative, expressed	-0.873665	-1.02943	-0.108404	-3.46822	-0.255835	-0.232199
LOC_Os02g43790.1	ethylene-responsive transcription factor, putative, expressed	-1.69616	-0.760136	0.0189475	-3.1334	-0.208163	-0.0922297
LOC_Os02g45450.1	dehydration-responsive element-binding protein, putative, expressed	-1.51248	-0.405757	-0.183697	-2.48909	-0.417069	-0.0284937
LOC_Os02g45780.1	zinc finger, C3HC4 type domain containing protein, expressed	-1.71054	-0.335425	-0.214721	-2.71086	0.0778964	-0.225134
LOC_Os02g46910.1	glycosyl hydrolases family 16, putative, expressed	-1.64723	-0.286239	-0.104654	-2.11567	-0.291118	-0.132018
LOC_Os02g48320.2	DNA binding protein, putative, expressed	-2.06301	-0.486209	-0.288876	-2.43735	-0.151644	-0.254421
LOC_Os02g48570.2	peptide transporter PTR2, putative, expressed	-0.288783	-0.338543	-0.0749939	-2.10119	0.554391	0.136463
LOC_Os02g50110.1	hypothetical protein	-1.40559	-0.140486	-0.457018	-2.00724	-0.303571	0.0336341
LOC_Os02g50600.1	glycosyl transferase 8 domain containing protein, putative, expressed	-1.63678	-0.291161	-0.352114	-2.68091	0.120728	-0.136877
LOC_Os02g52040.1	phosphate-induced protein 1 conserved region domain containing protein, expressed	-2.47457	-0.0952905	0.00856768	-2.63132	-0.0705665	-0.0558244
LOC_Os02g52170.1	expressed protein	-2.29766	-0.566158	0.0496486	-3.45307	0.236021	0.0926289
LOC_Os02g53670.1	MYB family transcription factor, putative, expressed	1.37335	0.341566	-0.0924371	2.11101	-0.0049354	-0.248647
LOC_Os02g53700.3	DENN domain containing protein, expressed	-0.875626	0.190925	-0.117846	2.17147	0.491486	-0.123973
LOC_Os02g53750.2	tyrosine protein kinase domain containing protein, putative, expressed	-1.37821	-0.0180395	-0.217673	-2.01431	0.0233294	-0.237989
LOC_Os02g55970.1	ANTH, putative, expressed	-1.77887	-0.46983	0.0323483	-2.20301	0.0581025	-0.112497
LOC_Os02g56930.1	expressed protein	-1.4766	-0.0902967		-2.90668	-0.0524168	0.0382689
LOC_Os03g01740.1	expressed protein	-1.57803	-0.470345	-0.34056	-2.03639	-0.0545289	-0.0669219
LOC_Os03g03370.2	fatty acid hydroxylase, putative, expressed	-2.66235	-0.298512	0.187958	-1.69025	-0.164515	0.171074
LOC_Os03g03790.1	AMP-binding domain containing protein, expressed	-1.77642	-0.42974	0.796232	-3.07286	-0.546188	0.168513
LOC_Os03g05334.1	expressed protein	-2.09279	-0.164952	-0.686848	0.492591	-0.0804561	0.184531
LOC_Os03g05920.1	expressed protein	-2.16419	0.0304781	0.0202662	-1.66356	0.0602978	-0.494602
LOC_Os03g08310.1	ZIM domain containing protein, putative, expressed	-2.14187	-0.737732	-0.134523	-2.69257	0.102549	-0.122007
LOC_Os03g08320.1	ZIM domain containing protein, putative, expressed	-1.90888	-0.524987	-0.128513	-2.4136	0.378747	-0.11996
LOC_Os03g08410.1	flavin-containing monooxygenase family protein, putative, expressed	-0.418437	-0.0775634	0.182601	-4.94884	0.0682474	0.00829823
LOC_Os03g08900.1	MATE efflux family protein, putative, expressed	-1.03485	0.250447	0.059226	-2.22744	-0.697201	-0.358908
LOC_Os03g08940.1	conserved hypothetical protein	-1.40226	-0.149899	0.161222	-1.99103	0.0494886	-0.194563
LOC_Os03g09170.1	ethylene-responsive transcription factor, putative, expressed	-1.49543	-0.333791	-0.243424	-2.63427	-0.684925	0.0150099
LOC_Os03g09900.1	membrane protein, putative, expressed	-0.836448	-0.504482	0.168672	-2.17031	0.0073342	-0.111725
LOC_Os03g10300.1	haemolysin-III, putative, expressed	-1.20951	-0.177781	-0.130498	-2.06799	-0.0480265	-0.184018
LOC_Os03g10640.1	calcium-transporting ATPase, plasma membrane-type, putative, expressed	-1.1533	-0.0979754	-0.464157	-2.40961	0.273242	0.146093
LOC_Os03g12890.5	aminotransferase domain containing protein, putative, expressed	-2.56642	-0.692631	-0.335339	-0.996796	0.061128	-0.544575
LOC_Os03g13740.1	immediate-early fungal elicitor protein CMPG1, putative, expressed	-1.89209	-0.3711	-0.372379	-2.72661	0.0231027	-0.036014
LOC_Os03g15780.2	anthranilate synthase component I-1, chloroplast precursor, putative, expressed	-2.01325	-0.467734	0.053255	-1.9783	0.233172	-0.149376
LOC_Os03g15780.4	anthranilate synthase component I-1, chloroplast precursor, putative, expressed	-2.45813	-0.545306	-0.432114	-2.02011	0.118923	-0.103364
LOC_Os03g17700.1	CGMC_MAPKCGMC_2_ERK.2 - CGMC includes CDA, MAPK, GSK3, and CLKC kinases, expressed	-1.71963	-0.608869	-0.17859	-2.08049	-0.170473	-0.171114
LOC_Os03g18910.1	COBRA-like protein 7 precursor, putative, expressed	-2.12992	-0.111951	-0.00131418	-2.97467	-0.126355	-0.138879
LOC_Os03g19070.1	long cell-linked locus protein, putative, expressed	-2.50782	-0.839712	-0.370409	-3.52585	0.158466	0.0202097
LOC_Os03g20330.1	VQ domain containing protein, putative, expressed	-2.02492	-1.18205	-0.054103	-2.2488	0.561739	0.0688503
LOC_Os03g20380.4	CAMK_KIN1/SNF1/Nim1_like.2 - CAMK includes calcium/calmodulin depedent protein kinases, expressed	-1.22511	-0.895846	0.414627	-2.2979	0.0536468	0.638631
LOC_Os03g20380.5	CAMK_KIN1/SNF1/Nim1_like.2 - CAMK includes calcium/calmodulin depedent protein kinases, expressed	-0.743438	-0.898391	0.281546	-2.08663	0.12503	0.424074
LOC_Os03g20380.8	CAMK_KIN1/SNF1/Nim1_like.2 - CAMK includes calcium/calmodulin depedent protein kinases, expressed	-1.34271	-0.955736	0.31949	-2.00754	-0.329767	0.695035
LOC_Os03g24100.1	expressed protein	-1.6681	-0.964821	0.120716	-2.33015	0.100842	0.0897245
LOC_Os03g32230.1	ZOS3-12 - C2H2 zinc finger protein, expressed	-1.68772	-0.954695	-0.10746	-3.92688	-0.422956	-0.164284
LOC_Os03g33520.1	exo70 exocyst complex subunit, putative	-1.19206	-0.352274	-0.0089984	-2.5153	0.359237	-0.129401
LOC_Os03g44810.3	expressed protein	-0.995538	0.154317	0.00202235	-2.34505	-0.377936	0.0880083
LOC_Os03g45210.1	2-aminoethanethiol dioxygenase, putative, expressed	1.05491	0.300638	-0.164335	2.08506	-0.497817	-0.650726
LOC_Os03g45960.1	thaumatin, putative, expressed	-2.11371	-1.45834	-0.305837	-1.39738	0.326688	-0.656411
LOC_Os03g46200.1	acetyltransferase, GNAT family, putative, expressed	-1.05289	-0.787222	0.212482	-2.07257	-0.383122	0.0583648
LOC_Os03g46884.1	transposon protein, putative, CACTA, En/Spm sub-class	-1.82634	-0.700196	0.353961	-3.02044	0.520069	0.0189481
LOC_Os03g47280.1	VQ domain containing protein, putative, expressed	-1.51257	-0.917514	-0.335893	-2.26945	-0.123974	-0.125189
LOC_Os03g49380.1	lipoxygenase, putative, expressed	-1.86241	-0.86554	-0.813914	-2.42191	-0.0851845	-0.353818
LOC_Os03g51350.1	expressed protein	-0.428839	-0.862078	0.106156	-2.14772	0.834453	-0.386011
LOC_Os03g53340.5	HSF-type DNA-binding domain containing protein, expressed	-1.3608	-0.747636	-0.313273	-2.22747	-0.0331059	-0.174899
LOC_Os03g55430.1	expressed protein	-1.10565	-0.66598	-0.26828	-2.25987	0.227565	-0.261885
LOC_Os03g56250.1	LRR receptor-like protein kinase, putative, expressed	-1.50429	-0.511866	-0.182313	-2.01778	0.0483472	-0.133817
LOC_Os03g56820.2	fatty acid hydroxylase, putative, expressed	-2.1629	-0.283591	0.0104784	-0.641176	-0.0478066	0.09833
LOC_Os03g57310.1	syntaxin, putative, expressed	-1.47427	-0.383222	-0.00599978	-2.07983	-0.0625196	-0.138523
LOC_Os03g57640.1	gibberellin receptor GID1L2, putative, expressed	-1.66697	-0.730863	-0.22015	-2.21865	-0.148977	-0.13915
LOC_Os03g57880.1	glucan endo-1,3-beta-glucosidase precursor, putative, expressed	-0.899379	-0.465031	-0.380053	-2.14893	-0.0163366	-0.461763
LOC_Os03g60570.1	ZOS3-22 - C2H2 zinc finger protein, expressed	-1.64933	-0.385267	-0.252623	-3.19701	0.099975	-0.0585825
LOC_Os03g61360.1	hydrolase, alpha/beta fold family domain containing protein, expressed	-1.3235	-0.1148	-0.364168	-2.11291	-0.1401	-0.137116
LOC_Os03g61490.1	expressed protein	-0.684824	-0.224923	-0.161899	-3.68185	0.196599	-0.200307
LOC_Os04g03796.3	OsSub37 - Putative Subtilisin homologue, expressed	-0.234412	-2.47866	0.248755	-1.16117	0.248938	0.176603
LOC_Os04g12960.1	UDP-glucoronosyl/UDP-glucosyl transferase, putative, expressed	-1.75165	-0.974624	-0.0445512	-2.14862	0.284734	-0.149973
LOC_Os04g15580.1	serine/threonine-protein kinase receptor precursor, putative, expressed	-1.34942	-0.593123	0.0672829	-2.07372	-0.114168	0.0683371
LOC_Os04g15920.1	dehydrogenase, putative, expressed	-1.84522	-0.310517	0.551996	-3.20438	-0.517407	0.399757
LOC_Os04g22470.1	SHR5-receptor-like kinase, putative	-1.40788	-1.13366	-0.0783862	-2.01747	-0.0374214	-0.038307
LOC_Os04g25900.1	go35 NBS-LRR, putative, expressed	-2.52504	-0.590199	-0.572979	0.309103	-0.534695	0.250691
LOC_Os04g32480.1	zinc-finger protein, putative, expressed	-1.70107	-0.932756	-0.167493	-2.72049	-0.229696	0.128555
LOC_Os04g32920.2	potassium transporter, putative, expressed	-1.49151	-0.534836	-0.00432845	-3.34071	-0.585079	0.31988
LOC_Os04g33640.1	glycosyl hydrolases family 17, putative, expressed	-2.39586	-0.0595125	0.0625063	-3.01434	0.0958769	-0.129434
LOC_Os04g33640.2	glycosyl hydrolases family 17, putative, expressed	-2.33734	0.282444	-0.0075855	-3.30974	-0.475789	0.295567
LOC_Os04g33820.1	OsFBX132 - F-box domain containing protein, expressed	-1.27315	-0.522479	-0.180506	-2.6161	0.158014	-0.201043
LOC_Os04g37490.1	oxidoreductase, aldo/keto reductase family protein, putative, expressed	-0.966676	-0.643565	0.091281	-2.56908	-0.00929434	0.101896
LOC_Os04g39350.1	heavy metal associated domain containing protein, expressed	-1.71265	-1.06752	-0.452686	-2.37838	-0.072481	-0.0105856
LOC_Os04g40310.2	dehydrogenase, putative, expressed	-0.221503	-1.00328	0.897174	-2.26283	0.604381	-0.281379
LOC_Os04g41960.1	NADP-dependent oxidoreductase, putative, expressed	-1.84007	-0.62569	-0.229475	-2.47067	0.267455	-0.210732
LOC_Os04g43440.1	NB-ARC/LRR disease resistance protein, putative, expressed	-3.2285	-0.604442	-0.456958	-3.99263	-0.0442819	-0.0364308
LOC_Os04g43680.1	MYB family transcription factor, putative, expressed	-1.54442	-0.949511	-0.198232	-2.47557	-0.271975	-0.0885711
LOC_Os04g46830.1	LTPL122 - Protease inhibitor/seed storage/LTP family protein precursor, expressed	-1.68504	0.00280908	-0.0499513	-2.41629
LOC_Os04g46970.1	glucosyltransferase, putative, expressed	-1.93177	-1.04574	0.0216117	-3.26552	0.344501	-0.0597156
LOC_Os04g48850.1	aminotransferase, classes I and II, domain containing protein, expressed	-0.851959	-0.66878	-0.680412	-3.79765	-0.675559	-0.183905
LOC_Os04g49510.2	CAMK_CAMK_like.27 - CAMK includes calcium/calmodulin depedent protein kinases, expressed	-0.984016	-0.0748305	-0.135385	-2.16885	-0.0366334	-0.0582142
LOC_Os04g51460.1	glycosyl hydrolases family 16, putative, expressed	-2.45663	-0.426322	-0.316628	-4.01033	-0.0960404	-0.182767
LOC_Os04g52750.1	expressed protein	-1.8251	-0.881796	-0.243053	-3.01522	0.112844	0.0714911
LOC_Os04g55100.1	expressed protein	-1.50744	-0.552555	0.128019	-2.28899	0.377349	-0.254165
LOC_Os04g56110.3	protein kinase, putative, expressed	-1.15907	-0.287238	0.189043	-2.06396	0.251816	-0.198202
LOC_Os04g57810.3	GA18008-PA, putative, expressed	-1.68579	-0.503081	0.298556	-2.85239	-0.159557	0.180898
LOC_Os04g58090.1	harpin-induced protein 1 domain containing protein, expressed	-1.88554	-0.265486	-0.0185724	-2.89054	0.369969	-0.543435
LOC_Os04g58220.1	transporter family protein, putative	-2.16845	-0.415359	0.088442	-1.40292	-0.0955954	-0.097978
LOC_Os04g58810.1	CAF1 family ribonuclease containing protein, putative, expressed	-0.916211	-0.988247	-0.0977981	-1.99415	-0.303277	-0.0281829
LOC_Os04g58920.1	U-box domain-containing protein, putative, expressed	-1.15254	-0.424672	0.12441	-2.70159	0.0471172	0.002183
LOC_Os05g02140.1	clathrin assembly protein, putative, expressed	-1.35273	-0.38994	0.219874	-2.15369	-0.0195263	-0.100105
LOC_Os05g07940.2	glyoxalase family protein, putative, expressed	-1.13067	-0.209706	-0.410528	-2.21091	0.0697338	-0.621767
LOC_Os05g08830.1	expressed protein	-0.13785	-1.0297	-0.0485205	-2.28827	-0.0485822	-0.0413917
LOC_Os05g08860.1	expressed protein	-2.13453	-0.762833	-0.00876339	-3.41303	0.68442	-0.0577202
LOC_Os05g08890.1	transposable element protein, putative, containing Pfam profile: PF03108, MuDR	-1.86264	-0.354966	-0.0458276	-3.31007	0.0265004	0.0298595
LOC_Os05g08900.1	expressed protein	-2.31863	-0.663915	0.0866842	-3.38962	0.435509	-0.0335099
LOC_Os05g08910.1	expressed protein	-1.48374	-0.409395	-0.197705	-2.17347	0.174337	-0.00373716
LOC_Os05g10840.2	calmodulin-binding protein, putative, expressed	-0.391021	0.546096	-0.145416	-2.34526	-0.143812	0.0168171
LOC_Os05g21180.3	phosphatidic acid phosphatase-related, putative, expressed	-2.40239	-0.206634	-0.135276	-2.17313	-0.0893599	0.129984
LOC_Os05g21180.4	phosphatidic acid phosphatase-related, putative, expressed	-1.6066	-0.817879	-0.161802	-2.68269	-0.0804581	-0.297064
LOC_Os05g24770.1	reticulon domain containing protein, putative, expressed	-2.01926	-0.183344	-0.235408	-2.31143	0.225461	0.0945195
LOC_Os05g24780.1	OsCML21 - Calmodulin-related calcium sensor protein, expressed	-1.7025	-0.121122	-0.0944333	-2.356	0.263074	0.179552
LOC_Os05g27730.1	OsWRKY53 - Superfamily of TFs having WRKY and zinc finger domains, expressed	-1.24645	-0.438867	0.0965615	-2.06542	0.135486	-0.024537
LOC_Os05g30500.1	expressed protein	-1.82871	-0.136099	-0.315203	-2.38688	-0.863316	0.0180945
LOC_Os05g33400.1	basic 7S globulin precursor, putative, expressed	-1.90901	-0.468757	0.00394936	-2.38519	0.345394	-0.288786
LOC_Os05g35290.1	phenylalanine ammonia-lyase, putative, expressed	-1.64893	-0.196489	0.0889887	-2.40801	-0.734435	-0.226552
LOC_Os05g36260.1	soluble inorganic pyrophosphatase, putative, expressed	-2.34944	-0.39585	-0.0876863	-2.16973	-0.243409	0.251347
LOC_Os05g39720.1	OsWRKY70 - Superfamily of TFs having WRKY and zinc finger domains, expressed	-0.826144	-0.360886	0.142804	-3.32797	-0.320028	0.120188
LOC_Os05g41370.1	TKL_IRAK_DUF26-la.1 - DUF26 kinases have homology to DUF26 containing loci, expressed	-2.02612	-0.429333	-0.258154	-2.3184	0.280785	-0.0609415
LOC_Os05g41610.1	glycosyl hydrolases family 17, putative, expressed	-1.48857	-0.134184	0.133152	-2.05568	-0.0213145	-0.00442241
LOC_Os05g45100.1	anthocyanidin 5,3-O-glucosyltransferase, putative, expressed	-1.60786	-0.217007	-0.103714	-2.83715	-0.108642	-0.151866
LOC_Os05g46020.1	OsWRKY7 - Superfamily of TFs having WRKY and zinc finger domains, expressed	-1.77223	-0.189905	0.0241163	-2.75709	0.045191	-0.161957
LOC_Os05g46750.1	STE_MEKK_ste11_MAP3K.18 - STE kinases include homologs to sterile 7, sterile 11 and sterile 20 from yeast, expressed	-1.61272	0.0162108	-0.452724	-2.05861	-0.687161	0.291438
LOC_Os05g46760.1	STE_MEKK_ste11_MAP3K.19 - STE kinases include homologs to sterile 7, sterile 11 and sterile 20 from yeast, expressed	-1.66946	-0.163195	-0.29065	-2.46745	0.0901992	0.113074
LOC_Os05g46790.1	expressed protein	-0.760632	-1.0082	0.129705	-3.6892	0.617629	-0.386946
LOC_Os05g50100.1	expressed protein	-1.92111	-0.534206	0.0375625	-2.54058	-0.108216	0.0904281
LOC_Os05g50570.1	OsSCP29 - Putative Serine Carboxypeptidase homologue, expressed	-0.913538	-0.688628	0.113368	-2.37476	-0.22987	-0.0588244
LOC_Os05g50770.1	C4-dicarboxylate transporter/malic acid transport protein, expressed	-2.34567	-0.188161	0.0111919	-3.61978	0.0337627	-0.0305324
LOC_Os06g03810.1	expressed protein	-0.997129	-1.05944	0.00287824	-2.41954	0.451513	0.0197141
LOC_Os06g04220.1	expressed protein	-2.08167	-1.24259	-0.137407	-2.93267	-0.0180742	0.0456549
LOC_Os06g04240.1	expressed protein	-1.4505	-0.525081	-0.598279	-2.10681	-0.0679685	-0.078742
LOC_Os06g09310.1	zinc finger, C3HC4 type domain containing protein, expressed	-1.25728	-0.944037	-0.653366	-3.24276	-0.0158982	-0.163326
LOC_Os06g09370.2	PTF1, putative, expressed	-1.48636	0.274448	-0.0175354	-2.0687	-0.730303	0.63553
LOC_Os06g09370.3	PTF1, putative, expressed	-2.21755	-0.553394	-0.360115	-2.41657	-0.00165583	-0.407994
LOC_Os06g09980.1	expressed protein	-1.45585	-0.590009	0.239678	-2.27055	0.300595	0.325922
LOC_Os06g10210.1	expressed protein	-1.40006	0.616943	-0.393057	-2.52161	0.206603	0.0316187
LOC_Os06g10210.2	expressed protein	-2.03954	-0.361435	-0.399172	-2.09962	-0.495298	0.239089
LOC_Os06g10210.3	expressed protein	-2.00067	-0.559949	-0.207161	-1.88176	-0.0595938	-0.594101
LOC_Os06g13180.1	metalloendoproteinase 1 precursor, putative, expressed	-1.11625	-0.307551	-0.0750246	-2.14904	0.243939	-0.232685
LOC_Os06g13940.1	expressed protein	-1.84444	-0.146164	-0.307366	-2.75071	-0.283696	-0.353633
LOC_Os06g14370.1	caleosin related protein, putative, expressed	-2.2297	-0.309766	-0.742421	-0.747992	0.0805731	-0.0770858
LOC_Os06g14450.2	exo70 exocyst complex subunit family protein, putative, expressed	-1.76517	-0.206833	0.138989	-2.23787	-0.147039	0.0539112
LOC_Os06g20900.1	expressed protein	-1.05378	-0.589358	0.0504087	-2.32049	-0.465898	0.0846675
LOC_Os06g23350.1	late embryogenesis abundant protein D-34, putative, expressed	-0.166669	-1.0843	0.182483	-2.28781	0.695075	-0.129072
LOC_Os06g28050.3	expressed protein	-2.23992	-0.354457	-0.0136323	-1.94593	0.00966955	0.0948353
LOC_Os06g33970.1	VQ domain containing protein, putative, expressed	-1.68602	-1.07356	0.0919933	-2.84605	0.141601	0.128066
LOC_Os06g37300.1	cytochrome P450, putative, expressed	-1.49049	-2.19257	0.275004	-0.754845	-0.0465572	-0.281797
LOC_Os06g43080.1	expressed protein	-1.75759	-0.914496	-0.0428672	-3.27577	-0.183794	-0.283102
LOC_Os06g44010.1	OsWRKY28 - Superfamily of TFs having WRKY and zinc finger domains, expressed	-1.27962	-1.30406	0.146402	-2.16736	0.106686	-0.0214326
LOC_Os06g46950.1	EF hand family protein, putative, expressed	-1.53855	-0.63746	-0.261167	-2.45934	0.0533347	0.0708787
LOC_Os06g48160.1	glycosyl hydrolases family 16, putative, expressed	-2.20717	-0.073192	-0.193291	-3.49683	-1.16875	-0.0347238
LOC_Os07g03020.1	hypothetical protein	-1.33324	-0.764685	0.186746	-2.15769	0.173842	-0.0667412
LOC_Os07g03710.1	SCP-like extracellular protein, expressed	-0.724364	-2.48993	0.578489	-1.71167	0.482599	0.175183
LOC_Os07g04560.1	no apical meristem protein, putative	-2.39842	-0.845595	-0.0234737	-3.5047	0.477752	-0.525852
LOC_Os07g04820.1	protein kinase, putative, expressed	-1.02434	0.148669	-0.245794	-2.5025	0.34525	-0.171199
LOC_Os07g05940.1	9-cis-epoxycarotenoid dioxygenase 1, chloroplast precursor, putative, expressed	-0.527014	-0.306783	-0.0600051	-2.30083	-0.600734	-0.115093
LOC_Os07g09420.1	ATPase, putative, expressed	-1.55746	-0.45906	0.0504093	-2.27182	-0.0218835	-0.142943
LOC_Os07g33280.1	expressed protein	-0.784706	-0.547625	-0.382985	-2.21472	-0.237634	0.162006
LOC_Os07g34260.1	chalcone and stilbene synthases, putative, expressed	-0.755516	-1.23324	-0.076375	-2.80644	0.398126	-0.177222
LOC_Os07g34280.1	CXE carboxylesterase, putative, expressed	-0.636409	-1.30117	-0.175662	-3.26833	0.0396704	-0.0937023
LOC_Os07g34520.2	isocitrate lyase, putative, expressed	2.38223	0.0393098	-0.0325204	0.604911	-0.462608	-0.923544
LOC_Os07g34520.3	isocitrate lyase, putative, expressed	2.10419	0.0621388	-0.0802267	0.625934	-0.326058	-0.791442
LOC_Os07g35280.1	TKL_IRAK_DUF26-lc.1 - DUF26 kinases have homology to DUF26 containing loci, expressed	-1.09078	-0.364829	0.183166	-2.42665	0.173162	0.0486035
LOC_Os07g35290.1	TKL_IRAK_DUF26-lc.10 - DUF26 kinases have homology to DUF26 containing loci, expressed	-1.18372	-0.197857	-0.139552	-2.00848	-0.314973	0.035689
LOC_Os07g35330.1	TKL_IRAK_DUF26-lc.13 - DUF26 kinases have homology to DUF26 containing loci, expressed	-1.6444	-0.76971	-0.181164	-2.69557	-0.246694	-0.113881
LOC_Os07g36560.1	transferase family protein, putative, expressed	-1.48279	-0.403424		-2.6723	0.112682	-0.0639171
LOC_Os07g36570.1	KI domain interacting kinase 1, putative, expressed	-1.24028	-0.55769	0.0269789	-2.14268	-0.0408305	-0.111495
LOC_Os07g37400.1	OsFBX257 - F-box domain containing protein, expressed	-2.14355	-0.671369	-0.296439	-2.21807	-0.309359	0.149003
LOC_Os07g37730.1	NADH-ubiquinone oxidoreductase, mitochondrial precursor, putative, expressed	-0.929906	-0.536604	-0.23482	-4.33719	-0.209804	-0.173239
LOC_Os07g37920.1	no apical meristem protein, putative, expressed	-1.24689	0.304624	-0.288353	-2.0428	0.246851	-0.37972
LOC_Os07g40240.1	GASR9 - Gibberellin-regulated GASA/GAST/Snakin family protein precursor, expressed	-0.545939	-0.713692	0.311245	-2.45531	0.116539	-0.0954936
LOC_Os07g42940.2	CAMK_CAMK_like.7 - CAMK includes calcium/calmodulin depedent protein kinases, expressed	-1.73485	-0.354195	-0.00940507	-2.00891	-0.707221	0.806895
LOC_Os07g42940.7	CAMK_CAMK_like.7 - CAMK includes calcium/calmodulin depedent protein kinases, expressed	-1.36078	-0.571429	-0.222207	-2.00737	-0.0448763	-0.36073
LOC_Os07g42940.8	CAMK_CAMK_like.7 - CAMK includes calcium/calmodulin depedent protein kinases, expressed	-1.92657	-0.361322	-0.0709238	-2.34598	-0.178877	0.293825
LOC_Os07g43160.1	uncharacterized glycosyl hydrolase Rv2006/MT2062, putative, expressed	-1.26508	-0.219137	0.0573274	-2.14055	0.130261	-0.101795
LOC_Os07g43800.1	EF hand family protein, putative, expressed	-1.39866	-0.904244	0.232606	-2.434	0.342851	-0.00585352
LOC_Os07g44140.1	cytochrome P450 72A1, putative, expressed	-1.41168	0.201765	-0.00174294	-2.0046	0.171605	-0.151695
LOC_Os07g46920.1	sex determination protein tasselseed-2, putative, expressed	-2.24163	-0.928899	0.409666	-1.51469	-0.189748	0.253065
LOC_Os08g04340.1	plastocyanin-like domain containing protein, putative, expressed	-1.73857	-1.23366	0.049579	-3.30733	0.104153	-0.0291369
LOC_Os08g04350.1	plastocyanin-like domain containing protein, putative, expressed	-0.73262	-0.877869	-0.0146351	-4.01966	0.336194	-0.39115
LOC_Os08g04360.1	plastocyanin-like domain containing protein, putative, expressed	-1.34794	-0.0961724		-2.85423	0.0172251	-0.0350196
LOC_Os08g04370.1	plastocyanin-like domain containing protein, putative, expressed	-1.69039	-0.476985	0.0870412	-3.85721	-0.108812	-0.0134457
LOC_Os08g04500.2	terpene synthase, putative, expressed	1.62633	2.007	-0.0361189	1.16038	-0.496455	-0.0456676
LOC_Os08g04630.1	external NADH-ubiquinone oxidoreductase 1, mitochondrial precursor, putative, expressed	-1.40074	-1.07892	-0.365864	-2.29641	0.271677	-0.428073
LOC_Os08g07100.1	terpene synthase, putative, expressed	-0.888744	-0.916053	-0.0124209	-3.76041	0.302512	-0.139862
LOC_Os08g07620.1	hypothetical protein	-0.580144	-0.176165	-0.017134	-2.68688	0.17485	0.0840833
LOC_Os08g10500.1	hypothetical protein	-1.55418	-0.200326	-0.0969953	-2.39861	0.146792	-0.24203
LOC_Os08g13570.1	exo70 exocyst complex subunit family protein, putative, expressed	-1.69343	-0.387396	0.100672	-2.09507	0.333931	0.0598886
LOC_Os08g27170.1	calmodulin binding protein, putative	-1.6631	-0.732483	0.4172	-2.83031	-0.0503599	0.138715
LOC_Os08g28710.1	receptor protein kinase CRINKLY4 precursor, putative, expressed	-2.16279	-0.900302	0.0307794	-2.60133	0.0589226	0.0272332
LOC_Os08g29570.1	pleiotropic drug resistance protein 3, putative, expressed	-1.94084	-0.826664	0.232303	-2.05189	-0.254985	0.291103
LOC_Os08g30020.3	membrane protein, putative, expressed	2.17288	0.645446	0.050442	0.0977865	0.472357	-0.53756
LOC_Os08g31850.1	expressed protein	-2.03932	-0.19261	-0.260065	-2.38914	0.182476	-0.298924
LOC_Os08g31860.1	expressed protein	-2.16097	-0.354292	-0.108434	-1.85908	0.247038	-0.3442
LOC_Os08g32750.1	bifunctional monodehydroascorbate reductase and carbonic anhydrasenectarin-3 precursor, putative, expressed	-2.4076	-1.39855	-0.101777	-3.14407	0.504618	0.0329235
LOC_Os08g32780.1	bifunctional monodehydroascorbate reductase and carbonic anhydrasenectarin-3 precursor, putative	-2.38629	-1.04983	-0.110051	-3.66498	0.573559	-0.0171463
LOC_Os08g34790.1	AMP-binding domain containing protein, expressed	-2.10186	-0.467113	-0.0477926	-2.21329	-0.578264	-0.344224
LOC_Os08g39850.1	lipoxygenase, chloroplast precursor, putative, expressed	-2.20299	-1.58238	0.206271	-2.28046	0.176551	0.0520735
LOC_Os08g39850.2	lipoxygenase, chloroplast precursor, putative, expressed	-0.764884	-1.70733	0.229706	-3.51034	0.219596	0.113357
LOC_Os08g39850.4	lipoxygenase, chloroplast precursor, putative, expressed	-2.18899	-1.49479	0.366384	-2.68365	0.121679	0.233918
LOC_Os08g40270.1	lectin-like protein kinase, putative	-2.35565	-0.936022	-0.319255	-3.65515	0.0637141	-0.360419
LOC_Os08g40530.1	calcium-transporting ATPase 9, plasma membrane-type, putative, expressed	-1.39413	-0.580119	-0.202055	-2.02468	-0.0550609	-0.064398
LOC_Os09g00999.1	conserved hypothetical protein	-2.08678	-0.0856428	0.83926	-0.346692	-0.598161	0.563722
LOC_Os09g20090.1	L-ascorbate oxidase precursor, putative, expressed	-1.63306	-0.843766	-0.444068	-2.72688	-0.0493269	-0.292565
[truncated: 54 more rows]

## Sheet: Table S6
Suplementary Table 6: 156 DEGs expressed in high and low temperature comparison after Xoo inoculation in IR24 and IRBB67
[truncated: 158 more rows]

[truncated: 2 more sheets: Table S7, Table S8]
